# Supplementary material for: The Microbial Community of the Cystic Fibrosis Airway Is Disrupted in Early Life
Source: PLoS One. 2014 Dec 19;9(12):e109798. doi: 10.1371/journal.pone.0109798 (PMC4272276; doi:10.1371/journal.pone.0109798)
Supplement: S2 File — The 237 taxa of significantly differential abundance between the control and CF lower airways using the Welch test (p<0.05). (XLS) [file pone.0109798.s002.xls]

## Sheet: Sheet1
otu	kingdom	phylum	class	order	family	genus	species	CF_B_01	CF_S_01	CF_B_02	CN_B_14	CF_B_03	CF_B_04	CF_B_05	CN_B_15	CF_B_06	CN_B_16	CF_B_07	CF_B_08	CF_B_09	CN_B_17	CF_B_10	CF_B_11	CF_B_12	CF_B_13	CN_B_18	CN_B_19	CN_B_20	CN_B_21	CN_B_22	CF_S_03	CF_S_04	CF_S_06	CF_S_07	CF_S_08	CF_S_09	CF_S_10	CF_S_11	CF_S_12	Welch test pvals_good	Benjamini-Hochberg qvals_good
1021	k__Bacteria	p__Bacteroidetes	c__Bacteroidia	o__Bacteroidales	f__Prevotellaceae	g__Prevotella	s__Prevotella_veroralis	10324.1	48065.9	54096.4	59386.4	18535	22475.3	8342.43	65358.3	9288.57	66773.4	15493.4	12605.1	12476.7	65317.6	32831.9	15862.7	5872.29	11949.7	70081	68208.7	50310.1	20600	57743.4	62100.7	11555.7	12160.6	9074.14	11369.9	17682.6	13495.7	21439.9	8592	9.62069e-06	0.0122087
558	k__Bacteria	p__TM7	c__TM7-3	o__CW040	f__unclassified	g__unclassified	s__unclassified	5850.14	53162.6	46199.6	48502.3	12161.1	3967.14	10248.1	60887.3	6321.71	57178	8733.71	13141.7	3999.43	43003	5589.29	5808.29	8551.29	18789	51500.7	60739.1	53056.7	10435.4	61173.9	5634	8083.14	7894.29	12974.9	4538.71	6533.14	6661.29	7155.14	16189.4	2.90472e-05	0.0184305
1118	k__Bacteria	p__Actinobacteria	c__Actinobacteria	o__Actinomycetales	f__Corynebacteriaceae	g__Corynebacterium	s__unclassified	43630	33176.1	44486.7	30568.9	52659.4	35136.3	47546.9	28523.7	42638.9	35198.1	43423.1	42747	37671.9	37943.7	48758.3	40479.9	49487.3	22279.7	17752.1	15736.1	17556.9	31482	19682.4	36437.1	50269.6	36301.6	37491.4	45133.9	38726.7	52913.9	42704	55707.7	0.000269203	0.0930147
769	k__Bacteria	p__unclassified	c__unclassified	o__unclassified	f__unclassified	g__unclassified	s__unclassified	39835.5	32126.2	39681.1	28752.7	43202.4	33489.6	41021.5	24653.8	36251.1	28719.4	38677.9	40204.6	34810.1	33829.1	46586.3	40703.4	44690.2	16681	12883	26695	10552	17979.1	11770.9	35481	44694.4	36060.8	32549.5	40827.2	36209	48442.2	41199.9	46785.1	0.000293918	0.0930147
940	k__Bacteria	p__Proteobacteria	c__unclassified	o__unclassified	f__unclassified	g__unclassified	s__unclassified	40773.2	26877.9	34287.2	29964.6	47661.8	31163.4	44680.4	25336.7	38069.1	28420.9	38678	38775.7	35547.8	28304.9	40923.8	37954.4	46555.6	9746.89	12196.9	13790.8	10640	26377.2	16016.3	34276.1	44828.4	36697.6	33651.9	41077.1	35075.8	44250.1	39549.9	48750.2	0.000366488	0.0930147
457	k__Bacteria	p__Proteobacteria	c__unclassified	o__unclassified	f__unclassified	g__unclassified	s__unclassified	43615.1	29963.1	41790	33307	49501.9	36313.3	45670.3	27027.1	39375.1	23033.9	42812	41736.9	35144.4	38874.3	49363.4	41457.3	48539.6	14335.1	12866.7	13251.6	6648.86	22301.3	9438.71	36487	49266.1	38042.3	37189	44697	39725.7	53210.6	41129.6	53283.3	0.000442928	0.0936792
37	k__Bacteria	p__TM7	c__TM7-3	o__CW040	f__F16	g__unclassified	s__unclassified	3635.35	57763.3	48409.7	49409.4	7233.09	3193.48	7121.52	55742.7	3504.39	55933.7	2483.96	4360.96	2254.78	62487.9	7444.87	2634.26	8639.17	16345.6	9600.74	16153.7	56482.8	26722.8	48338.5	4975.26	7525.87	4295.17	2552.7	6772.61	3784.26	7725.48	3274.26	25800.1	0.000644043	0.10283
843	k__Bacteria	p__Bacteroidetes	c__Bacteroidia	o__Bacteroidales	f__RikenellaceaeII	g__unclassified	s__unclassified	46090.5	39580.6	43681.2	32574.4	50235.1	40397.4	48526.4	32783.8	42858.1	38265.7	44207.1	45928.5	39700.1	41294.9	52908.1	46695.3	50631.5	21162.1	17714.9	24836	13810.8	29994.4	17217	37680.1	52177.7	40003.6	40276.6	45798.1	41552.1	54482.6	46775	54819.6	0.000791221	0.10283
1177	k__Bacteria	p__Bacteroidetes	c__Bacteroidia	o__Bacteroidales	f__RikenellaceaeII	g__unclassified	s__unclassified	43005.3	31212.4	39356.9	27733.1	47630.9	35228.1	46646.4	27313.1	40420.7	26404	41135.3	37676.4	36909.9	38687	50802.6	38650.6	46676.1	19416.7	24701.3	24289.7	12185.3	33874.4	11115.9	29767.9	53421.4	36874.7	31080.9	39325.3	38460.1	50348.6	41773.3	49848	0.000848915	0.10283
938	k__Bacteria	p__Firmicutes	c__Clostridia	o__Clostridiales	f__Lachnospiraceae	g__unclassified	s__unclassified	38479.5	23364.2	38409.5	27761	45358.9	33021.4	43872.6	21548.5	34839.5	27660.8	39940.5	34547.8	26640.8	33830.4	48610.2	35202.2	44477	21282.9	17217.4	22559.1	8946.62	32363.4	12222.8	34692.5	45337.5	30421.9	32462	41426.9	38002.8	50986.2	38527.8	49989.4	0.000880784	0.10283
334	k__Bacteria	p__Bacteroidetes	c__Bacteroidia	o__Bacteroidales	f__Prevotellaceae	g__Prevotella	s__unclassified	56281.2	51910.2	29788.1	54271.2	51807.4	9655.5	13423.2	51644.1	48720	62871.1	10985.9	13464.2	57795.2	58956.6	10209.2	44228.4	14492.6	40778.6	53999.9	50726.2	57684.8	39511.6	60610.2	56665.1	12465.4	46240	8679.75	11142.8	57653.2	14685.5	49361.6	22161.7	0.00100562	0.10283
712	k__Bacteria	p__Firmicutes	c__Clostridia	o__Clostridiales	f__Lachnospiraceae	g__unclassified	s__unclassified	40602.5	33210	42995.5	36130.3	45878.2	34210.1	44750.3	25682.4	37970.7	31882.9	39295.2	41748	34051.6	34540	46682.2	41217.9	47013.6	18439.5	12052.9	12523.4	9284.73	26218.5	14012.6	33706.6	47526.5	38366.1	30984.7	41449.1	36543.9	50720.4	41133.2	46710.1	0.00102332	0.10283
1113	k__Bacteria	p__Actinobacteria	c__Actinobacteria	o__Actinomycetales	f__Beutenbergiaceae	g__unclassified	s__unclassified	33002.3	63801.9	48511.4	63323.1	52795.9	41193.3	49201.6	56106.1	54286.3	58831	22469.6	30820	54300.1	57563.9	52437.1	39156.3	51467.6	58770.6	63746.6	57946.9	64715.1	56587.3	49681.9	63658.1	67079	62760.1	54303.4	41038.1	63106.4	54681.4	22163.6	48503.6	0.00105342	0.10283
80	k__Bacteria	p__Bacteroidetes	c__Bacteroidia	o__Bacteroidales	f__Bacteroidaceae	g__Bacteroides	s__Bacteroides_coprocola	4624.59	55196.9	52422.6	3868.29	10572.6	3297.88	5934.94	43464.5	6146.41	63583.8	4893.65	4434.65	2741.53	63236	9669.12	4221.94	9301.71	5625.18	32606.8	46874	53821.6	51009.7	16943.8	57854.1	13588.8	5976	4681.76	4533.94	5394.82	13923.2	5077.59	7664.18	0.00118138	0.107084
918	k__Bacteria	p__Proteobacteria	c__Gammaproteobacteria	o__Pseudomonadales	f__Pseudomonadaceae	g__Pseudomonas	s__unclassified	62996.6	58636.1	60222.4	61904.4	58130.2	65853.8	62021.9	60228	64846	59806.6	66156.7	66041.3	61816.6	59834.1	70830.7	61694.7	66561.8	64863.1	58617.4	56242.6	56586.3	63618.4	58765.4	61730.9	66115.4	60221.9	63341.1	66528.8	64478.9	70773.9	67391.3	60213.8	0.00131473	0.111226
210	k__Bacteria	p__TM7	c__TM7-3	o__EW055	f__unclassified	g__unclassified	s__unclassified	15312.7	64680.6	60513.9	63314.8	13019.2	15009.7	15518.7	67804.5	12667.3	68462.1	16139.1	68503.6	11967.7	63974.7	20513.3	10355.6	26897.9	67467.3	68192.7	68189.3	69291	8520.33	66677.4	11809.7	21233.1	15620.7	58097.3	21435.6	19847.2	17920.9	17314.1	43846.7	0.00155159	0.118192
699	k__Bacteria	p__unclassified	c__unclassified	o__unclassified	f__unclassified	g__unclassified	s__unclassified	43419.3	29285	40067.2	28578.4	50055.6	36644.9	46337.9	26905.2	41506.6	30484.5	42330.2	36317.9	34470.3	38141.6	48918.4	37300.9	47618.1	24077.3	19786.7	29726	12446.3	37757	13955.8	35082.7	51029.5	36332.5	31917.5	38670.3	37353.3	50982.7	38619.4	51526.5	0.0016102	0.118192
1299	k__Bacteria	p__Acidobacteria	c__Acidobacteria	o__Acidobacteriales	f__Acidobacteriaceae	g__unclassified	s__unclassified	43395	30211.6	42754.2	31498.1	51784.6	35421.8	47611	27228.4	38928.4	35377.8	44708.1	39822.9	33811	38796.8	49174.9	40842.9	48738.7	17245.6	18868	22489.1	9094.44	32204.6	16077.8	35246.3	52936.6	35065.4	35915.9	42507	37173.6	54236.8	40181	53729	0.00172975	0.118192
697	k__Bacteria	p__unclassified	c__unclassified	o__unclassified	f__unclassified	g__unclassified	s__unclassified	70312.7	69177.7	70856.2	68879.2	71230.3	69137.9	70688.1	68131.4	69710.8	69104.9	70222.1	69879.9	69412.7	68762.6	70570.5	70670	71054.3	66415.6	66878.6	68042.5	65472.6	69028.2	65439.5	68083.9	71397.2	69116.4	68606.2	70447.9	69701.8	70442.3	70087.3	71312.8	0.00176962	0.118192
1273	k__Bacteria	p__Firmicutes	c__Clostridia	o__Clostridiales	f__Lachnospiraceae	g__unclassified	s__unclassified	44493.2	35187.2	53472.8	38677	52588.2	45219.1	44978.2	33256.8	40681.6	34076.8	53398.4	41748.5	37785.1	35194.8	65108.5	48293.9	48184.1	24580.1	27293.4	24115.4	27244.9	47247.4	14311	33012.8	61753.2	36823.1	31209.8	37779.9	30418.5	65009	32433.4	46399	0.00198139	0.121224
673	k__Bacteria	p__Firmicutes	c__Bacilli	o__Bacillales	f__unclassified	g__unclassified	s__unclassified	64439.5	60113.9	63403.9	63908.2	63823.8	63877	63047.9	60492.2	62905.5	64294.9	66912.4	65925.5	62800.5	61287.5	71202	63303.2	67761.6	63813.2	61252.9	60754.9	57002.8	62109	57423.5	65390.1	69502.1	63225.6	64393.6	68849.5	66392.2	71336	69159.9	62215.8	0.00200606	0.121224
700	k__Bacteria	p__Firmicutes	c__Clostridia	o__Clostridiales	f__Lachnospiraceae	g__unclassified	s__unclassified	46266.9	44403.2	49310.7	40855.3	52657.5	44352.3	49401.1	38819.3	47030.9	43045.9	47567.1	45006.5	41772.1	43130.5	55779.9	46959.4	50219.7	32286.1	21826.7	11046.4	20371.8	27839.5	20000.5	43243.4	55947	45770.2	44909.5	49302.7	44592.9	57662.7	46654.1	53344.1	0.00237714	0.136035
805	k__Bacteria	p__Bacteroidetes	c__Bacteroidia	o__Bacteroidales	f__Prevotellaceae	g__Prevotella	s__unclassified	29850.6	31831.7	10682.9	39910.6	45866.6	54891	7282.3	46933.9	27535	48583.8	19825.6	13253.2	28760.7	45595	12062.1	14134.1	8288.5	37877.1	43415.4	39440.4	52677.2	27410.6	28578	48896.3	10324	37961.8	19176.3	4706.8	51198.8	8997.6	9539.6	12101.5	0.00271379	0.136035
883	k__Bacteria	p__Firmicutes	c__Clostridia	o__Clostridiales	f__Lachnospiraceae	g__unclassified	s__unclassified	39181.3	33530.3	39978.8	32712.5	39918.4	33623.7	43339	27149.5	36614.1	34690.6	33898.8	39256.6	33405.2	35237.4	46116.5	39522.4	43411	15833.4	11437.9	8310.3	8027.9	18551.8	9776.2	34197.2	48556.6	25784.4	35517.1	45667.5	36425.2	46151	39304.4	48630.7	0.00274606	0.136035
794	k__Bacteria	p__Fusobacteria	c__Fusobacteria	o__Fusobacteriales	f__Fusobacteriaceae	g__Streptobacillus	s__unclassified	43924.6	21431.9	10627.5	50548.6	7624.27	4175.73	6753.45	38456.1	45878.5	53237.5	5612.73	4490.73	47986.6	40646	14635.5	39942.6	8323	12468.7	52267.5	51451.5	53990.9	4771	51503.1	11107.8	3363.91	32164.9	7245.36	7353	44004	16283.6	51867.2	9236	0.00286088	0.136035
484	k__Bacteria	p__Actinobacteria	c__Actinobacteria	o__Actinomycetales	f__Actinomycetaceae	g__Actinomyces	s__unclassified	4302.38	60330.6	24785.1	62256.2	13624.6	4352.75	10488.6	22877.8	8570.62	60241.9	7664.12	8417.12	6078	7386.12	12956	7538.5	11032.1	11168.8	67354.5	62429	63751.9	7271	57222.9	5187.12	14706.8	5341.12	11097.1	16722.1	9188.5	13325.9	10816.6	8101.5	0.00286302	0.136035
721	k__Bacteria	p__Bacteroidetes	c__Bacteroidia	o__Bacteroidales	f__RikenellaceaeII	g__unclassified	s__unclassified	51094.6	18772	13735.9	41026.9	8917.88	3601.94	10371.4	38483.7	40600.1	59727.1	6322.94	7795.44	49717	49425.5	11440.9	31778.6	12349.8	24095.4	49749.2	43770.4	51945.9	8120.31	54609.6	10683.6	10569.2	23942.8	5871.25	7496.81	41202.9	10851.4	41967.8	9945.06	0.00321337	0.136035
773	k__Bacteria	p__Bacteroidetes	c__Bacteroidia	o__Bacteroidales	f__RikenellaceaeII	g__unclassified	s__unclassified	42646.8	35239.5	36639.5	30810.2	50916.8	37102.5	48680.4	29849.7	42182.5	35539.5	41532.2	40500.9	38721.4	38439.5	46160.9	37991.2	47720.4	9781.27	12623.7	11321.8	11141.9	30350.3	10751.4	33401.5	48496.5	37180.5	35787.6	43600.4	39457.7	51560.1	39468.5	52008.7	0.00332206	0.136035
678	k__Bacteria	p__Firmicutes	c__Clostridia	o__Clostridiales	f__Lachnospiraceae	g__unclassified	s__unclassified	38219	40877.7	52174.3	38462.6	49733.6	39571.7	43116.1	33932.7	42759.1	41163.7	48488.3	40793.1	36010.3	36288.1	57660.4	43026	45984.7	15360.3	10429.6	12339.7	6909.71	5525.14	6987.14	40650.1	52935.9	40891.7	41363	47561	38780.9	57706.3	45643.9	49502	0.00338679	0.136035
410	k__Bacteria	p__Firmicutes	c__Clostridia	o__Clostridiales	f__Lachnospiraceae	g__unclassified	s__unclassified	72568.1	72123.2	73149.3	71988.8	73078.9	71983.6	72845.6	71884.1	72444.8	72290.7	72772.8	72345.3	72202.5	71872.5	73055.1	72872	72704.3	70964.8	71469	72216.1	70643	71732.3	70552.1	72090.5	73258	72009.3	72042.5	72931	72253.4	72949.9	72870.5	73277.3	0.00345257	0.136035
456	k__Bacteria	p__unclassified	c__unclassified	o__unclassified	f__unclassified	g__unclassified	s__unclassified	45826.6	33855.4	38652.3	33921.8	51362.9	37341	46118	29386.8	44720.4	31779.6	45825.8	40074.4	34659.8	40856.3	50172.4	40242.7	47409.7	13626.3	13267.3	19511	7424.56	34670.1	13923.4	36446.4	51873.4	36832.7	36930.4	42420.9	39159	54428.6	41410.7	53583.2	0.00360178	0.136035
809	k__Bacteria	p__Bacteroidetes	c__Bacteroidia	o__Bacteroidales	f__Prevotellaceae	g__Prevotella	s__unclassified	59574.5	52527.1	52458.9	56088.2	57902	22525.2	20396.2	52236.5	51667.9	63573.6	19819.2	34614.8	58650.2	56771.8	33684	51159.8	19897.8	46885.4	56625.9	55550.8	58071.2	51758	59805.6	58866.1	27097.5	50239	19835.3	21713.8	58826.2	35234.1	55981.2	25542.5	0.0037923	0.136035
1105	k__Bacteria	p__Bacteroidetes	c__Bacteroidia	o__Bacteroidales	f__Prevotellaceae	g__Prevotella	s__unclassified	36059.7	29226.8	35388.4	37080.2	45714.9	54059.9	9186.11	47474.6	29186.8	49156.1	23640.3	16890	32516	49721.3	7645.22	28895.4	9336.78	39198.3	42917.1	43328.3	52924.2	40533.7	30232	50614.6	7187	38514.2	23159.9	7901.56	50678.3	14316.8	16078.8	9183.11	0.00380804	0.136035
1025	k__Bacteria	p__Firmicutes	c__Clostridia	o__Clostridiales	f__Veillonellaceae	g__Selenomonas	s__unclassified	13394.6	60844.9	13738.7	8993	12737.1	13608.7	15987.4	60269.7	14142.7	60840.7	20997.9	7339.44	7207.89	58455.1	14311.9	65945.9	22546.2	14295.7	57056.3	47020.2	53840	11079.3	59690.4	59572.7	33302	11725.4	6832.67	15951.3	12574.1	10015.7	11542.8	14579.2	0.00402718	0.136035
937	k__Bacteria	p__unclassified	c__unclassified	o__unclassified	f__unclassified	g__unclassified	s__unclassified	37159.7	24405	25869.3	26106.1	41514.4	30882.4	37527.1	24902.7	32224.7	27337.1	36168.3	35600.7	31474.7	32502.3	53190.7	33900.3	41271.7	12057.7	7675.71	7409	8425.71	30317.1	17246.7	33184	48466.3	35068.3	31414.4	34205.1	35213.6	54825.7	39039.4	47797.3	0.00403429	0.136035
370	k__Bacteria	p__Bacteroidetes	c__Bacteroidia	o__Bacteroidales	f__RikenellaceaeII	g__unclassified	s__unclassified	68993.9	68165.4	70950.1	68075.1	70449.7	67389.2	69494.4	67120.5	68099.9	68226	69659.5	68573.1	67943.1	66488.7	71163.9	69966.7	69471.3	64207.1	65115.6	67858.1	61604.9	64247.3	64301.7	68473.1	71306.1	67925.6	67669.4	69954	68044.7	70870.3	69829.7	71166.5	0.00407369	0.136035
831	k__Bacteria	p__Firmicutes	c__Clostridia	o__Clostridiales	f__Lachnospiraceae	g__unclassified	s__unclassified	53252.6	51740.2	59357.8	49527.6	57489.6	51398.7	56111.6	49982.1	53004.6	49479.1	54453.3	55666.1	50938.8	51660.1	61289	56326.9	57617	37946.8	37111.5	44809.3	31768	43788.8	28707.8	51548.6	58941.6	51745.7	52636.6	56039.4	53072.3	62514.6	56154.9	59378.5	0.00423292	0.136035
765	k__Bacteria	p__Firmicutes	c__Clostridia	o__Clostridiales	f__Lachnospiraceae	g__unclassified	s__unclassified	43670.4	41325.7	50251.7	41944.8	48930	42349.1	45092.5	39750.2	43712.3	42599.6	44721.6	47460.4	43244.9	41070.4	55221	48115.7	48496.4	22989.1	20076.1	27965.2	18314.3	29398.4	19107.9	41532.2	45450.2	42333.6	43860.1	48049.5	44385.9	56878.8	49240.5	37449.8	0.00433724	0.136035
417	k__Bacteria	p__Firmicutes	c__Clostridia	o__Clostridiales	f__Veillonellaceae	g__Selenomonas	s__unclassified	13562.6	63233.9	14747	7406.71	9951.71	13611.6	13990.1	61032.7	7615.57	65666	35882.6	10173.1	5981	63731.9	14463.3	67885.4	17182	10165	64457	54896.3	61456	7625.14	64680	64626.1	18503.9	12890.6	11406.1	16348.6	17575	14576.4	15723	18107.1	0.00445207	0.136035
557	k__Bacteria	p__Bacteroidetes	c__Bacteroidia	o__Bacteroidales	f__Prevotellaceae	g__Prevotella	s__unclassified	45135.1	45863.2	36185.5	49231.2	53859	60867.9	16109.9	53116.9	43009	56417.6	38546	21323.1	42675.9	54006.4	16108	28870.9	15833.8	45669.2	49782	44624.9	59556.9	45439.5	43433.5	58877.8	20416	49309.5	33816.5	19072.9	58773.5	18943	20092.2	25091.5	0.0045614	0.136035
23	k__Bacteria	p__Firmicutes	c__Clostridia	o__Clostridiales	f__Lachnospiraceae	g__unclassified	s__unclassified	68351.2	67617.6	70491.5	67456.8	70193.1	66645.9	69042.2	66858.1	67896	67884.9	69271.6	68134.4	67554.8	65972.3	70978.4	69500.4	69317.2	63511.4	65022.7	67598.1	61480.1	63924.2	64159.3	67889.7	70734.1	67582.1	67359.9	69448.7	67478.9	70708.1	69490.1	70826.8	0.00459487	0.136035
240	k__Bacteria	p__Proteobacteria	c__Gammaproteobacteria	o__Pseudomonadales	f__Pseudomonadaceae	g__Pseudomonas	s__unclassified	65040.2	64498.7	68469.5	64124.3	67673.1	63134	66120	63021.1	64362	64210	66384.6	65137.9	63808.8	62205.7	69316.9	66690.7	66525.5	57392.4	59072.7	63302.5	54422.4	57776.5	56838.9	64500	68309.3	63625.7	63759.4	66880.8	63625	68848.4	66731.2	68606.5	0.00466687	0.136035
882	k__Bacteria	p__Firmicutes	c__Clostridia	o__Clostridiales	f__Lachnospiraceae	g__unclassified	s__unclassified	61526.2	61008	65909.1	60421.5	65653.4	59000.2	63722.8	59005.7	61567.1	59327.4	62105.7	61740.8	60918.5	58690.4	66444.4	62378.9	64294.7	54549	56638	59740	50359.1	59902.9	52294.6	60647.9	64918.4	60628.1	58516.2	63601.2	59610.8	66420.5	62746.1	63610.7	0.00471001	0.136035
1049	k__Bacteria	p__Firmicutes	c__Clostridia	o__Clostridiales	f__Lachnospiraceae	g__Blautia	s__unclassified	54672.5	14479.8	24214.5	17297.9	61017	43116.6	59083.6	14115	46591.9	21822.5	50706.5	36086.9	47133	42551.4	29660.6	34850	58088.4	15545.9	25799	18178.5	11918	50349.4	7158	9592.25	13192.1	13124.4	8367	9422.75	10960.8	41763	9448.62	16894.9	0.0050933	0.136035
1277	k__Bacteria	p__Firmicutes	c__Clostridia	o__Clostridiales	f__Veillonellaceae	g__unclassified	s__unclassified	3333.71	22132.1	26737.6	46137.1	6931.57	5406.29	6650.29	3498	3902	45138	3557.14	3495.14	3556.43	44909.3	5722.57	2142.29	11681	9398.43	52283.1	54377.1	51996	3608	10951.6	5194.71	7154.29	5536.71	4517.57	6547.29	10632.4	9980.86	6642	5897.57	0.00514077	0.136035
1102	k__Bacteria	p__Bacteroidetes	c__Bacteroidia	o__Bacteroidales	f__RikenellaceaeII	g__unclassified	s__unclassified	52912.6	56820	51488.1	58023.7	58837.8	21754.7	24807.6	54159.3	34066.7	55642	21190.6	19856.7	57671.7	58110.7	28097.2	43046.1	24575.9	47712.9	36969.6	51375	56012.1	46374.9	55415.9	62320.3	28259.9	52409.4	20244.6	23538.8	61168.1	33767.1	30232.2	30802.3	0.00518393	0.136035
619	k__Bacteria	p__Bacteroidetes	c__Bacteroidia	o__Bacteroidales	f__Prevotellaceae	g__Prevotella	s__unclassified	47155.1	42716	12717.1	38053.6	7674.12	6780.12	8934.12	42567	30731.6	38138.2	5753.5	3275.12	49727	50339.5	5723	16056.5	9869.5	34598.6	40695.8	41461.4	44069.9	4112.38	47679.8	56200.8	8137.5	48577	22178.6	7161.12	50921.9	5622.12	5922	14744.6	0.00520785	0.136035
369	k__Bacteria	p__Bacteroidetes	c__Bacteroidia	o__Bacteroidales	f__RikenellaceaeII	g__unclassified	s__unclassified	68424.1	68052.1	70658.7	67685.8	70287.2	67186.2	69575	66856.2	68513.4	68665.3	69678.3	67932.7	67739.3	66530	70921.7	69623.5	69440.1	65894.6	67017	69103.9	64329.3	65885.1	65562.8	67984.7	70918	67622.5	67865.7	69657.1	67665	70808.9	69770.8	71011.5	0.00523392	0.136035
775	k__unclassified	p__unclassified	c__unclassified	o__unclassified	f__unclassified	g__unclassified	s__unclassified	48260	47409.4	55311.6	44885.9	55858.1	46804.4	51831.1	42754	49952.6	48147.7	52495.5	48387.5	44068.9	44460.9	55182.5	50221	53387.5	21333.9	26115.9	33462.4	19885.4	29018.9	23860	46367.1	57533.7	46671.3	49404.9	53441.9	48202.2	59144.7	50393.2	56985.7	0.00526584	0.136035
808	k__Bacteria	p__Bacteroidetes	c__Bacteroidia	o__Bacteroidales	f__Prevotellaceae	g__Prevotella	s__unclassified	54485.2	52481.9	33117.8	54368.8	57578.2	56514.2	17309.4	59708.3	48900.1	60741.6	28448.9	38901.4	56415.3	58837.6	21737.8	46247	17126.1	49312.2	55844.2	52438.2	59505.1	40928.3	56765.7	60301.9	17320.4	51894.2	36245.1	18969	60226.5	18393	45153	21793.8	0.00550814	0.136035
804	k__Bacteria	p__Bacteroidetes	c__Bacteroidia	o__Bacteroidales	f__Prevotellaceae	g__Prevotella	s__unclassified	46122.8	42191.3	41232.8	44505	50937.4	54297.7	8543.09	49002.9	38616.8	53547.8	40899	22515.6	42408.5	49788.2	32079.8	33637.5	9838.45	42964.1	49030.7	49873.1	54864.5	48503.3	43981.1	52505.4	15702	43729.5	33911.4	11166.1	54193.4	18200.5	33025.5	21011.5	0.00552198	0.136035
2	k__Bacteria	p__Firmicutes	c__Clostridia	o__Clostridiales	f__Lachnospiraceae	g__unclassified	s__unclassified	67176.8	66464.4	69807.5	66166.3	69105	65392.3	67990.6	65517.7	66616.7	66527.4	68174.6	66982.6	66255.2	64794.7	70296	68457	68234.1	63437.8	65072.1	67513.5	60664.7	63479.5	63599.4	66479.3	70040.1	66261.2	65749.3	68427.1	66026.4	70067.4	68421.1	70314.6	0.00558273	0.136035
783	k__Bacteria	p__Fusobacteria	c__Fusobacteria	o__Fusobacteriales	f__Fusobacteriaceae	g__Leptotrichia	s__unclassified	2840.55	24646.1	7016.18	52487.6	7253.55	4322.55	5171.91	43777.5	8651.82	5066.36	4432.64	4050.09	4582.64	2086.91	8859.73	4112	4362.64	6028.09	59206.2	53118.7	49377.4	4542.64	46319.1	2900	7260.64	3976.18	3096.18	6036.45	2722.27	8041.09	5901.91	6531.82	0.00578672	0.136035
261	k__Bacteria	p__unclassified	c__unclassified	o__unclassified	f__unclassified	g__unclassified	s__unclassified	45719.8	41455.2	47412.2	41118	51964.6	40932.8	48692.3	37345.9	43368.8	40881.8	45906.2	46812.2	41340.4	42592.5	57504.3	45655.2	50783.9	13666.2	9523.75	14081.6	11430.2	27513.8	11187	41248.5	52266.1	40567.5	40567	45042.2	42793.4	57351.6	44519.8	54709.3	0.00592645	0.136035
452	k__Bacteria	p__Firmicutes	c__Clostridia	o__Clostridiales	f__Lachnospiraceae	g__unclassified	s__unclassified	61587	61415.7	67468.9	61905.1	63876.6	60010.4	61394.9	59572.7	61492.3	59414.9	62384.3	65417.4	62269.4	58402.1	67026	66123.3	63637.3	55330.3	58409.7	62764.7	50391.3	56171.6	53896	60914.3	64414.1	62220.1	60887.4	63896.6	61063	67537.3	64504.7	61288.7	0.00595337	0.136035
933	k__Bacteria	p__unclassified	c__unclassified	o__unclassified	f__unclassified	g__unclassified	s__unclassified	49403.7	48837	58976.9	49522.7	56192.3	47604.6	53391	48632.3	51130.9	48960.7	51593.9	50984.6	48347	47137.7	59386.1	52312.3	57375	40140.1	46592.7	46032	36827.7	45689.4	35452.1	49569.1	55940.4	47497	47187.3	55301.7	49755.7	60646.4	52160.4	52829.6	0.00600313	0.136035
1301	k__Bacteria	p__Planctomycetes	c__Planctomycea	o__Planctomycetales	f__Planctomycetaceae	g__unclassified	s__unclassified	48092.6	44432.6	50461	43399	52845.1	44652.9	50218.5	42754.4	46552.4	41006.8	46617.4	49787.1	46005.2	45212.4	54104.5	50894.4	51905.4	12819.1	12472.8	12976.9	10219.9	22374.1	8817.88	45962.1	55334	44656	43756.1	48444.1	45742.9	55470.5	50007.9	55510.9	0.00640244	0.136504
68	k__Bacteria	p__TM7	c__TM7-3	o__EW055	f__unclassified	g__unclassified	s__unclassified	2208.53	57878.9	57411.1	57402.3	10538.7	3455.33	9519.67	61903.1	3997.47	64979.1	4486.87	9811.8	3184.87	9886.73	10479.5	2372.13	7565.07	9043.53	66840.4	66858.9	65482.5	7717	3419.07	4416.4	22046.7	3832.87	3804.07	11438.1	5574.8	13510.5	6217	8759.93	0.00667903	0.136504
455	k__Bacteria	p__Firmicutes	c__Clostridia	o__Clostridiales	f__Lachnospiraceae	g__unclassified	s__unclassified	52907.1	45056	51367.6	42957.4	58642.7	44915.9	56295.3	39081.3	51114	45859.7	54168	48203.3	47518.7	47700	55807.9	49415.1	55180.9	32761.9	34344.4	38584.9	18297	49030.1	35568.7	43400.1	59108.7	42792	43718.1	51585.1	45216.6	58703.9	47707.1	60234	0.00673366	0.136504
545	k__Bacteria	p__Firmicutes	c__Clostridia	o__Clostridiales	f__Lachnospiraceae	g__unclassified	s__unclassified	64524	63701	68084.6	63456.3	67793.6	62325	66039	61642.6	64656.9	64319.7	66702.6	63913.6	63312.4	61688.4	68993.3	66134.7	66492.3	60929.4	62999.3	65671	57802.9	61974.9	61915.6	63910.1	68141	63530.4	63872.4	66979.3	63436.9	68798.3	66520.7	69103.4	0.00688182	0.136504
3	k__Bacteria	p__Firmicutes	c__Clostridia	o__Clostridiales	f__Lachnospiraceae	g__unclassified	s__unclassified	67905.1	67239.3	70196.3	66970.3	69749.5	66141.8	68763.4	66083.1	67628.7	67370.1	68844.4	67457.2	67058.3	65703.5	70555.3	68809.2	68719.5	60578.3	62026.7	65390.3	57634.8	60921.1	61323.6	67296.6	70299.6	67233.9	66831.8	69096.2	67046.4	70432.4	68766.2	70487.3	0.00690552	0.136504
594	k__Bacteria	p__Firmicutes	c__Clostridia	o__Clostridiales	f__Lachnospiraceae	g__unclassified	s__unclassified	54636	66719.8	61868.1	69517.2	10936.4	42829.9	27103	66269	19109.6	52593.7	63727.2	21612.9	46385.7	53425.1	11192.1	66896.6	27333.1	45409.2	43173.8	67919	71571.1	38599.1	71179.1	60957.6	16139.2	54793.2	51263.9	39247.9	57434.8	61357.2	50365.4	51989.3	0.00698378	0.136504
46	k__Bacteria	p__Firmicutes	c__Clostridia	o__Clostridiales	f__Lachnospiraceae	g__unclassified	s__unclassified	66031.6	65173.3	68685.5	64690.4	68292.9	63994.5	67006.2	63577.8	65624.6	65622.4	67302.8	65156.9	64710.7	63221.2	69250.1	67164.5	67023	58223.5	60485.1	64327.9	54857.7	58559.5	59013.5	65162.5	68897.8	64950.8	64599	67118.8	64960.8	69426.3	67559.5	69180.6	0.00730091	0.136504
845	k__Bacteria	p__Bacteroidetes	c__Bacteroidia	o__Bacteroidales	f__Prevotellaceae	g__Prevotella	s__unclassified	54440.3	48526.1	36168	47365.2	24935.7	38167.8	9045.73	48059.7	43756.1	49249.5	11242.1	15475.5	54495.8	55625.4	19219.2	29753	11833.2	35113.3	47488.7	48030.4	51789	18306.4	52279.5	60747.5	13687.2	53123	30546.6	11010.5	55567.1	11345.4	14000.9	21502.9	0.00742556	0.136504
768	k__Bacteria	p__Firmicutes	c__Clostridia	o__Clostridiales	f__Lachnospiraceae	g__unclassified	s__unclassified	41921.5	34682.8	43161.7	34573.4	50233.2	34288.1	46254	30852.5	38973.2	33580.2	42646.9	40268.9	34486.3	36427.2	50118.4	43713.1	45379.7	10488.5	15512.8	31839.7	11118.9	33455.2	14265.5	33716.2	47663.2	37078.2	33871.9	41900.5	36735.5	52680.7	38071.5	50744.5	0.00742672	0.136504
766	k__Bacteria	p__Firmicutes	c__Clostridia	o__Clostridiales	f__Lachnospiraceae	g__unclassified	s__unclassified	36550.7	36676.9	43310.1	36426.3	47357.8	34741.4	46382.3	32591.1	43682	37663.7	43094.6	35301.7	31954.3	39133.6	50205.7	36193.4	46534	15902.6	12602.6	22112.1	10600.4	20338.3	12637.9	36220.5	50897.2	38740.9	39795.5	46306.6	40410.2	53992	42878.1	53847.7	0.00747104	0.136504
764	k__Bacteria	p__Proteobacteria	c__Gammaproteobacteria	o__Pseudomonadales	f__Pseudomonadaceae	g__Pseudomonas	s__unclassified	55692.6	53376.8	61746.2	55245.8	60527	52864.5	58498.8	51773.8	54862.9	54106.4	56249.8	56538.7	54915.4	52229.5	62787.1	57960.4	61516.1	48423	47814.2	51648	44086.5	56623.7	39386.7	55667.6	64583.1	55151.5	54092.5	62121.9	56453.9	62829.8	59458.3	56321.5	0.00764268	0.136504
45	k__Bacteria	p__Firmicutes	c__Clostridia	o__Clostridiales	f__unclassified	g__unclassified	s__unclassified	54758.7	53899.3	62621.7	53800.2	59465.2	52944.1	57871.9	51882.2	55229.1	54595.6	58831.5	55973.7	53266.7	49778.4	64403.7	58798.7	58968.1	24808.5	26371.7	32707.5	18826.8	21226.6	24125.8	54934.2	60248.3	53265	54719.2	59556.5	54753.5	64465.6	59341.8	63294.7	0.00777229	0.136504
677	k__Bacteria	p__Firmicutes	c__Clostridia	o__Clostridiales	f__Lachnospiraceae	g__unclassified	s__unclassified	65827.4	65124.4	69280.1	65186.9	68495.7	63672.4	67100.2	63892.4	65548.6	65775.7	67865.1	65604	65233.2	63149.8	69955.3	67438.8	67133.7	57606.4	60252.1	63868.3	54569.8	58348.8	59372.3	65472.1	69640.7	65084.8	64908.1	67990.6	65054.7	69718	67502.7	69106.2	0.00784186	0.136504
221	k__Bacteria	p__Proteobacteria	c__Deltaproteobacteria	o__Syntrophobacterales	f__Desulfobacteraceae	g__unclassified	s__unclassified	62013.4	61831.1	66675.9	61121.6	66049.8	60547.7	63713.3	60261.2	62436.8	62454.1	64753.9	62318.5	61024.7	59911.9	68239	64559.9	64540.3	45824.4	48305	51647.1	43008.8	44936.1	46735.2	62147.9	65889	61430.6	61714.3	65256.9	61696.1	68156.6	64074	67164	0.00795736	0.136504
683	k__Bacteria	p__TM7	c__TM7-3	o__EW055	f__unclassified	g__unclassified	s__unclassified	3641.25	49574.5	50213.8	47646.5	6494.5	6834.88	4244.25	54493	5715.12	58431.6	6865.88	6511.12	3877	7647.5	8426.62	5520.62	6043.62	9787.12	62005.4	62730.9	59486.2	3005.5	6786.12	5158	5093	6236.75	7278.38	10277.6	5902	6986.75	8196.38	10627.4	0.00796218	0.136504
158	k__Bacteria	p__Bacteroidetes	c__Bacteroidia	o__Bacteroidales	f__Prevotellaceae	g__Prevotella	s__unclassified	69148.1	66183.6	64780.6	67768.7	67858.4	9904.28	10795.1	65278.4	65346.1	70755.8	20746.6	49279.8	68703.7	68414.3	12726.3	65777.8	13368.7	62550.6	68323.9	67470.2	69352.4	63862.8	69288.3	68209.1	18610.3	64251.2	33144.9	15566.4	68514	28611.9	67052	53280.6	0.00797057	0.136504
671	k__Bacteria	p__Firmicutes	c__Bacilli	o__Bacillales	f__Bacillaceae	g__Bacillus	s__unclassified	58851.6	53234	60298.9	59901.1	60096.1	63377.3	58856.9	57298.6	56050.1	57213.7	72294	61525.3	58497.9	60604.4	71042.1	60011.6	66461	67134.6	52890.1	50652	55637.9	61740.7	58705	61535.3	69968	56714.3	56307.4	57894.3	58024	71018.6	63409.3	59099.4	0.0079762	0.136504
1302	k__Bacteria	p__Tenericutes	c__Erysipelotrichi	o__Erysipelotrichales	f__Erysipelotrichaceae	g__unclassified	s__unclassified	65483.9	63065	60358.2	64293.9	61469.6	65861.1	64233.6	64627.8	66220.4	63501.6	67215.8	67326.6	64698.2	64406	71120.9	62798	68683.9	67450.5	61492.5	59878.5	60937.4	63479	61230.5	65126.1	67857	64352.2	65208.4	67592.9	67236.6	71148.9	68860.2	64115.9	0.00831255	0.136504
810	k__Bacteria	p__Bacteroidetes	c__Bacteroidia	o__Bacteroidales	f__RikenellaceaeII	g__unclassified	s__unclassified	46393.2	44292.1	54351.6	43874.4	52309	43905.1	46869.6	40258.8	43440.2	43817.1	47401.5	48743.8	43649	42703.1	57512.3	51512.2	49947.2	22789.5	26598.1	35756.5	19502.2	38023.2	18592.7	46144.5	53651.9	44216.1	44706.8	48223.2	44395.3	57506.6	49230.7	51413.2	0.00833515	0.136504
634	k__Bacteria	p__Proteobacteria	c__Gammaproteobacteria	o__unclassified	f__unclassified	g__unclassified	s__unclassified	49931.7	45070.1	55277.4	44602.6	53130.3	47317.9	51907.4	46006.9	49037	45963	48544.9	51736.6	48041.3	46894.9	60942.3	52671.6	54830.7	7868.57	7049.29	13556.7	7163.43	13416.9	8119.14	47045	57956.3	50646.9	47798.7	50826.9	49641	60794.1	54293.4	58832.1	0.00835191	0.136504
424	k__Bacteria	p__Firmicutes	c__Clostridia	o__Clostridiales	f__Lachnospiraceae	g__unclassified	s__unclassified	59079.8	52228	50603.6	56970.6	54186.9	63272.1	57969.3	57107.6	63035.8	53850.1	63465	63434.7	56241.7	56124.9	70041.6	53670.2	63669.4	61442.9	52542.9	48800.4	52753.6	59810.8	53860.3	58678	63057.9	56683.1	59528.1	64523.6	63555.7	69584.2	65412	55936.7	0.00836869	0.136504
1101	k__Bacteria	p__Bacteroidetes	c__Bacteroidia	o__Bacteroidales	f__Prevotellaceae	g__Prevotella	s__unclassified	50364.1	47819.7	56233.4	49125.3	56002.6	8219	13095.7	45026.7	21763.7	54236	14890	9905.43	50255	52733.4	14643.9	45874.3	15678.4	45198	31932.3	51591.6	51774.4	57589.1	44654.4	54000	11078.9	45994.1	17401.6	9998.57	53786.4	31433.4	15203.9	37255.7	0.00846732	0.136504
317	k__Bacteria	p__Firmicutes	c__Clostridia	o__Clostridiales	f__Lachnospiraceae	g__unclassified	s__unclassified	59457.7	63602.4	61622.9	63327.2	8434.71	8465.36	6214	56222.1	5719.36	60888.4	65053.9	4486.86	9341.79	60096.9	6422.64	63700.2	8536.36	51175.3	43824.6	64558.4	64882.1	14279.5	65411.8	66377.3	18428.6	62380.6	59520.3	7387.36	64026.3	56363.1	37582.7	43270.6	0.00850989	0.136504
1186	k__Bacteria	p__Bacteroidetes	c__unclassified	o__unclassified	f__unclassified	g__unclassified	s__unclassified	19935.6	46100.9	11672	61083.4	14089.7	23281.9	62163.1	39867.1	23425	51182.6	5678	45969.3	38276	21091.6	15614.9	13342.9	10438.9	60408.9	45771.3	39585.1	40891.1	54768.9	63275.1	9479.29	15059.7	41900.7	26113.3	19484	32165.1	8656.57	8575.43	29777.4	0.00862863	0.136504
982	k__Bacteria	p__Fusobacteria	c__Fusobacteria	o__Fusobacteriales	f__Fusobacteriaceae	g__Streptobacillus	s__unclassified	64334.8	27926.2	45140	64295.5	19001.5	16458.1	36101.6	56094.5	63864.6	65750.6	24441.8	15125.8	64228.2	59827.8	48571.1	64278.6	20776.8	19407.4	65287.6	66102.4	65352.4	26422.9	64523.1	18440.4	9795.62	56876.9	19234	9612.88	61055.8	55070	66609.4	21523.2	0.00873422	0.136504
1220	k__Bacteria	p__Proteobacteria	c__Gammaproteobacteria	o__unclassified	f__unclassified	g__unclassified	s__unclassified	49233.6	50025	58644.6	48971.2	56113.4	46266.6	50833.1	46520.1	48952.5	50099.1	51877.5	53968.9	47798	44461.9	60526.2	55988.1	51027	38332.6	40176	48188	32929.2	45253.2	31342.5	45862	54814.2	48895.2	47652.5	54563.8	47715.8	60279.4	52170.8	46225.8	0.00882059	0.136504
416	k__Bacteria	p__Proteobacteria	c__Betaproteobacteria	o__Burkholderiales	f__Comamonadaceae	g__unclassified	s__unclassified	67250.2	71499	64912.8	71345	65718.5	67848	70990.2	69683	68655.5	70767.8	66967.1	64736.8	71189.8	70451.8	59891	66464.1	64709.9	53594.8	70421.9	65618.6	69817.4	68914.4	71174.5	71931.1	58734.1	71575	71027.5	62815	62486.4	60441.1	69752.9	69998.4	0.00895048	0.136845
1093	k__Bacteria	p__Bacteroidetes	c__Bacteroidia	o__Bacteroidales	f__RikenellaceaeII	g__unclassified	s__unclassified	46144.1	30030.7	43143.9	36477	54791.4	38206.1	49907.4	31025.6	43028.1	35872.7	46386.9	38565.9	37394.7	39130.7	49075.1	40351.7	46357.3	15941.4	25666.3	32364.3	12803.1	40731.7	21666.4	33226.6	52545.9	35207.4	32720.9	40522.7	36354.1	55108.1	34753.7	53734.3	0.00956892	0.144559
604	k__Bacteria	p__TM7	c__TM7-3	o__EW055	f__unclassified	g__unclassified	s__unclassified	4830.86	47609.1	43870.3	46565.4	11023	4125.14	6950.29	53338	8613.71	56825	6063.43	58693.6	7806.14	13712	20982.4	9067.29	7968.14	55669.9	58697.9	61052	55728.7	4469.57	50608.3	7677.57	11469.7	6340.14	35655.6	11205.9	4297.14	17247	9115.57	17219.9	0.00998137	0.147834
322	k__Bacteria	p__Fusobacteria	c__Fusobacteria	o__Fusobacteriales	f__Fusobacteriaceae	g__Cetobacterium	s__unclassified	68368.7	54306.6	57271.9	67953.5	69692.2	18537.4	4195.6	57995.1	41358.6	68550	47721.6	39505.6	61933.2	52426.9	13409.2	65789.9	6624	46728.2	68753.3	68048.4	68764.9	43255.5	69586.6	50942.2	7793	54015	41265	28836.3	45585.1	10147.4	67634.1	27206.5	0.0100187	0.147834
38	k__Bacteria	p__Bacteroidetes	c__Bacteroidia	o__Bacteroidales	f__RikenellaceaeII	g__unclassified	s__unclassified	68924.7	68461.4	70980.3	68171.1	70527.6	67546.1	69673.8	67452.9	68702	68611.1	69959.3	68429.8	68335.5	67064.6	71364.8	69820	69728.4	60624	63039.6	65543.8	58198	60690.7	62106.2	68548.3	71034.9	68342.5	68155.4	69980	68053.6	71190.8	69833.1	71111.3	0.0102808	0.148369
1104	k__Bacteria	p__Bacteroidetes	c__Bacteroidia	o__Bacteroidales	f__Prevotellaceae	g__Prevotella	s__unclassified	49949.9	52518.6	48999.3	49825.1	63658.7	28860	11690.6	59359.3	29197.6	62333.9	19326	42443.6	28095	59826.7	32271.7	53982.9	13032.3	56181.6	63671.7	61201.4	60991.4	20525.4	60209.9	65154.6	17213	26978.6	27219.9	13993.4	33134	33482.6	48628.4	22950.9	0.0103401	0.148369
998	k__Bacteria	p__Bacteroidetes	c__Bacteroidia	o__Bacteroidales	f__RikenellaceaeII	g__unclassified	s__unclassified	36222.3	39921	49986	38225.6	50255.4	31194.3	40824.1	32782.1	39455	38155.9	40923.4	31863.9	31080.3	29941.7	51495.3	37190.3	42179.6	16023	16625.3	29528.3	7772.14	18868.4	15175.3	35555.4	44922.9	35635.6	29135	36603.7	34161.4	51461	36411.6	42212.7	0.0104466	0.148369
872	k__Bacteria	p__Firmicutes	c__Clostridia	o__Clostridiales	f__Lachnospiraceae	g__unclassified	s__unclassified	57560.1	57639.2	34251.9	49152.7	13589.2	38369.6	10848.8	55942.6	15644.2	53738.4	18009.8	7283.62	54248.3	49997.9	10563.2	15870.5	18916.5	41427.5	40212.6	36014.7	55338.8	14419.3	42930.7	58429.2	16426.8	55265.6	51535	17571.5	59471.5	15242.4	20835.9	46603.1	0.0105345	0.148369
507	k__Bacteria	p__Firmicutes	c__Clostridia	o__Clostridiales	f__Peptostreptococcaceae	g__Peptostreptococcus	s__Peptostreptococcus_anaerobius	3055.22	50217.8	24086.1	55063.1	10251.9	2326.67	4858.11	48361.6	7412.89	54937.7	4218.56	2637	2273.44	57018	10166.8	2365.89	8923.33	7468.33	16037.7	8103.44	4841.33	4498.44	54384.6	3137	5715.78	53728.1	1339.22	5634.67	5573.67	6844	4812.89	27643.4	0.0108359	0.148369
222	k__Bacteria	p__Bacteroidetes	c__Bacteroidia	o__Bacteroidales	f__RikenellaceaeII	g__unclassified	s__unclassified	59372.2	59366.4	63989.6	57542.6	63726.9	57284.4	61567.8	56546.1	59059.5	59304.3	61929.2	58523.4	57193.9	56193.9	65823.2	60985.3	61866.8	31822.4	32104.2	37803.4	26774.2	31175.4	28874.9	58082.2	64447.5	58734.5	58561.4	62207	58917	65991.9	61086.9	64983.1	0.0108916	0.148369
60	k__Bacteria	p__Firmicutes	c__unclassified	o__unclassified	f__unclassified	g__unclassified	s__unclassified	62722.1	61573.6	66732.7	61482.9	65785.9	60182.5	63943.9	59284.3	62640.2	62216.1	65040.9	62126.9	60520.8	59982.5	68001.5	64239.2	64873.7	42636.1	46106.9	52459.4	39395.3	43049.8	42698	62578.8	66825.8	61936.9	62072.2	64324.4	62115.4	67802.4	64131.6	67176.5	0.0109723	0.148369
943	k__Bacteria	p__Firmicutes	c__Clostridia	o__Clostridiales	f__Lachnospiraceae	g__unclassified	s__unclassified	55405	53876.9	57093.2	59193.9	60451.1	63888.2	62381	56270.8	52952.8	55464.8	68784.6	59419.6	55848.6	55365.5	71754.2	56989.6	62713.4	63210.8	50439	49698.6	53935.6	60574.9	57839.2	57481.5	68120.1	55437.8	55186.2	57250.6	55147.5	71834	60552.2	58831.8	0.0109903	0.148369
505	k__Bacteria	p__Proteobacteria	c__Betaproteobacteria	o__Neisseriales	f__Neisseriaceae	g__Neisseria	s__Neisseria_bacilliformis	72856.7	71765.9	71849.4	73444.4	65915.6	71335.7	68858.9	71566.1	72124.1	73210.7	70671.1	72583.4	73404.7	73114.9	68423.7	66896.6	63720.4	61573	73322.6	72671.9	73218.7	68856.3	73341.1	71051.1	35708.7	72759.7	72364.9	66289.7	70796.7	66535	68485.9	71001.1	0.0114703	0.153083
202	k__Bacteria	p__Proteobacteria	c__Alphaproteobacteria	o__Rhodospirillales	f__Rhodospirillaceae	g__unclassified	s__unclassified	60287.2	59555.9	63962.1	58637.9	64036.9	57754.3	62097.7	56981.9	60064	59042	62053.3	59706	58225.7	57318.7	66322.7	61591.2	62744.6	28847.7	30404.2	32734.8	24184.3	29774.6	29770.3	58391.4	64775.5	58253.4	58893.6	62613.6	59233.1	66020.1	61382.9	65140.7	0.0115807	0.153083
807	k__Bacteria	p__Bacteroidetes	c__Bacteroidia	o__Bacteroidales	f__Prevotellaceae	g__Prevotella	s__unclassified	57452.2	56854.7	49082.5	58101.7	60573.2	63851.1	33445.3	62851.4	53582.3	62452.1	48905.6	49856.2	58388.9	64713	29599.1	51211.9	31920.4	54632.8	58154.8	55321.1	63847.4	49855.2	57018.1	63516.8	46037.9	59463.9	50343.5	26231.9	63590.1	29385.2	46039.3	41608.8	0.0120917	0.156772
415	k__Bacteria	p__Proteobacteria	c__Betaproteobacteria	o__Burkholderiales	f__unclassified	g__unclassified	s__unclassified	63360.1	68971.1	62693.3	67181.1	64501	62812.6	69602.1	65777	64413.1	67231.6	61948.6	58558.4	66669.7	65279.6	52791	63447.4	63333.9	52110	68050.6	63144.6	64927.3	65935.4	68408	69819.9	42633.1	68486.4	67771.3	60828.9	58696.6	53562.1	66991.1	68384.1	0.0121069	0.156772
418	k__Bacteria	p__unclassified	c__unclassified	o__unclassified	f__unclassified	g__unclassified	s__unclassified	49911.7	8119.22	11698.8	57499.4	13497.8	5023.78	56231.7	37144.3	52701.3	58652.2	7003.67	2187.89	53658	44254.1	11643.8	46760.6	8789.44	11094.3	57874.6	55270	57868	9377	52479.8	8447.67	6374.78	31865.1	4356.89	3724.89	47018.8	27703.9	57523.1	7209.78	0.0124222	0.15923
204	k__Bacteria	p__Proteobacteria	c__Alphaproteobacteria	o__Sphingomonadales	f__Sphingomonadaceae	g__Sphingopyxis	s__unclassified	3814.24	6095	7300.53	2627.12	8401.06	4153.76	6049.35	42424.4	7454.59	7370	5849.24	5349.24	3492.94	3625.59	13591.7	5208.18	8320.53	45870.7	65152.2	48593.6	51131.2	67839	48667.6	3743	7406.47	4827.76	3895.71	3842.94	4094.41	10847.3	4642.41	38686.8	0.0126303	0.160279
995	k__Bacteria	p__Firmicutes	c__Clostridia	o__Clostridiales	f__Lachnospiraceae	g__unclassified	s__unclassified	37358.9	4040.86	6025.86	5411.71	49142.6	19526.4	45993.6	1763.43	18937	5548.57	31161.6	9779	20152.6	20624.7	8823.14	11041.7	44124.3	3835.43	5455.71	3570	2565.29	29019	2345.71	4318.71	14098	5689	2846	8835.71	7170.71	16034.7	8922.29	7975	0.0129851	0.160449
151	k__Bacteria	p__Firmicutes	c__Clostridia	o__Clostridiales	f__Lachnospiraceae	g__unclassified	s__unclassified	62553.8	62037.9	66356	61577.4	65175.2	61190.2	64450.9	59988.3	62184.6	62383.2	64072.1	63446.8	61756.6	60361.8	67221.8	64928.9	63732.2	37178.3	38107.4	44771.7	34836.3	39395.5	39754.2	62192.1	66424.5	61736.7	61766.4	65189.4	61941.9	67696.7	64881.2	66967.6	0.0129987	0.160449
285	k__unclassified	p__unclassified	c__unclassified	o__unclassified	f__unclassified	g__unclassified	s__unclassified	59631.7	58774.2	63719.8	57635.4	64390.8	57163.8	61365.9	56156.5	59427	59431.4	62180.8	59638.1	58988.2	56587.2	66111.1	62055.2	62136.5	19118.8	14547.2	21055.1	11455.1	9918.92	10881.7	58893.5	65283.9	58625.4	58802.7	62431.1	59409.4	65669.2	62306.3	64820.5	0.013023	0.160449
1200	k__Bacteria	p__Bacteroidetes	c__Bacteroidia	o__Bacteroidales	f__RikenellaceaeII	g__unclassified	s__unclassified	9774.5	12432.2	3485.38	19052.6	17631	47881.5	2877.88	35848.2	15496.4	35267.9	7260.62	4731.75	10037.5	31231.5	5104.25	4802.38	4028.38	23391.4	27956.4	20831.1	43717.1	13235.2	8729.88	42791.8	3896.12	31279.4	12834.4	3155.38	45634.6	6762.12	6227.75	8233	0.0133243	0.162384
454	k__Bacteria	p__Firmicutes	c__Clostridia	o__Clostridiales	f__Lachnospiraceae	g__unclassified	s__unclassified	61230.7	60053.3	65481.6	60056	64423.9	59153.6	62423.6	58800.7	61194.6	60282.9	62813.4	62526.3	60593.9	58259.9	66869.9	63673.7	62631.3	46630	51997	55308.4	42960.4	53163.1	39924	60275.9	64175.6	60471.4	60147.7	62541.9	59959.1	66822.1	62863.7	64982.6	0.013436	0.162384
1198	k__Bacteria	p__Bacteroidetes	c__Bacteroidia	o__Bacteroidales	f__RikenellaceaeII	g__unclassified	s__unclassified	62855.9	62710.6	57433.9	63338.3	58588.6	63382.3	28359.4	64396.6	58687.1	67645.5	54845.7	54010.6	63999.8	67040.2	22418.8	57251.5	38295.7	57954.8	64067.3	60376.8	66875.4	52059.3	65767.7	63092.1	13648.7	60488.8	50101.6	14084.8	64832.7	19428	57128.4	37003.5	0.0135765	0.162534
330	k__Bacteria	p__Firmicutes	c__Clostridia	o__Clostridiales	f__Lachnospiraceae	g__Coprococcus	s__unclassified	59872.3	63003	62236.9	63757.6	17581.2	55105.2	10505.3	60721.3	9945.27	60675.6	64983.5	7410.36	25057.5	57937.3	12795.7	65175	15806.3	50698.8	31667.5	64969.9	64358	39938.5	63739.4	65505.5	21566	62309.8	59877	15030.4	63708.8	56830.6	52535.1	54688.9	0.014117	0.163246
801	k__Bacteria	p__Bacteroidetes	c__Flavobacteria	o__Flavobacteriales	f__Flavobacteriaceae	g__unclassified	s__unclassified	51257.1	16051.8	17788.5	59884.5	12632	50514.7	40008.8	25228.3	16195.2	55353.2	7635	49365.2	58240.1	21952.4	18659	8886.6	9606	59616.5	60092.9	60452	58754.1	67214.4	61616.1	6484	9952.1	20177.8	13408.5	8186.6	14965.6	15681.5	8768.9	13842.9	0.0141318	0.163246
249	k__Bacteria	p__Proteobacteria	c__Betaproteobacteria	o__Burkholderiales	f__Burkholderiaceae	g__Cupriavidus	s__unclassified	59466.1	66919.2	54769.8	66019.5	54506.1	60684.3	66563.3	63700.7	63160.3	65652.3	59317.5	55729.3	66135.7	63520.1	44975.4	58008.9	55584.3	37987.9	64728.7	57377.3	61941.9	60655.5	66109.3	67041.3	41861.7	67737.2	66616.9	52248.1	54256.5	44515.3	64504.1	66295.7	0.0141676	0.163246
603	k__Bacteria	p__TM7	c__TM7-3	o__CW040	f__unclassified	g__unclassified	s__unclassified	2018.29	52606.3	39791.9	47728.9	6692.86	3006.57	6326.14	60398.1	2431.71	53065.9	3699	4784.43	2352.57	5367.14	10782	2537.29	8268.71	10812.4	7403.43	62127.4	11548.9	8738.14	64790.7	2701.43	6611.43	8179.29	6182.71	11857.1	6014.86	7370.86	4171.14	5513.57	0.014176	0.163246
1085	k__Bacteria	p__Firmicutes	c__Clostridia	o__Clostridiales	f__Lachnospiraceae	g__unclassified	s__unclassified	62110	58340.7	64661.3	57915.4	63734.6	57641.8	62762.7	56612.2	60814.3	58791.8	61281.6	60485.7	56912.4	58569	65674.4	63036.1	64017.3	48597.7	55034.2	57700.3	46118.8	57156.7	43663.1	56103	66193.7	56596.3	57691.2	58506.8	56663	65279.2	56422.7	68774.3	0.0142792	0.163246
295	k__Bacteria	p__Bacteroidetes	c__Bacteroidia	o__Bacteroidales	f__Prevotellaceae	g__Prevotella	s__Prevotella_melaninogenica	69219.8	65830.8	64799.2	67286.7	6200.75	68238.7	7751.25	66571.3	67673.3	68841.2	68958.6	65215.8	67507.8	66597.9	13565.8	17318.8	4422.83	69684.4	70575.6	68668.2	70075.3	71039.3	68836.3	65321.2	41314	67105.6	66549	9609.33	68876.7	19116	65991.8	44574.5	0.0146894	0.163624
450	k__Bacteria	p__Proteobacteria	c__Gammaproteobacteria	o__Pseudomonadales	f__Pseudomonadaceae	g__Pseudomonas	s__unclassified	58998.9	58764.6	67200.4	58568.9	63528.1	58009.9	60976.4	56241.2	60950.5	59648.5	60625	62691.6	58566.6	57468.1	67026.9	64930.5	64022.2	54580.1	57709.1	62501.2	48223.1	59059.6	49941.5	55225.8	62535	56888.9	57691.1	64052.5	60244.2	67753.5	63255.4	58784.6	0.0147041	0.163624
779	k__Bacteria	p__TM7	c__TM7-3	o__EW055	f__unclassified	g__unclassified	s__unclassified	5728.7	45023	44891.4	48945.8	15975.3	4607.8	8218.2	55714.3	8590.6	59496.7	4043.7	59761.1	5650.3	37570.5	11128.9	4936.8	14235.8	57307.1	60620.1	61869.4	60852.6	6971.8	7712.3	6614.9	11683.3	6810.6	37661.8	10789.5	9149.4	13269.5	10493.7	16508.7	0.0149201	0.163624
516	k__Bacteria	p__Bacteroidetes	c__Bacteroidia	o__Bacteroidales	f__Prevotellaceae	g__Prevotella	s__Prevotella_melaninogenica	53857.1	53106.6	49184.9	56832	61465.9	64020.5	8836.38	59090.8	53429.8	61308.9	53024.8	39544.6	54236.6	58510.9	24402.6	7064.25	6937.75	54012.8	58640.1	56815	61299.8	53919.5	51826.8	63353.4	20495.6	58107.2	47963.5	10857.2	63384.9	24215.9	46208	12293.9	0.0152383	0.163624
936	k__Bacteria	p__unclassified	c__unclassified	o__unclassified	f__unclassified	g__unclassified	s__unclassified	57523.3	53496.7	62704.3	53596.3	62918.7	54132.1	60910.4	52323.3	58571.9	56041	57315.4	57720.3	51591	54428	61610.6	57827.9	61001.9	45456.7	50724.6	54837.4	41510.9	56688.7	44377	49410.7	63778.1	51789.4	53640	57215	55111.9	59832.4	54004.9	66904.4	0.0153067	0.163624
24	k__Bacteria	p__Firmicutes	c__Clostridia	o__Clostridiales	f__Lachnospiraceae	g__unclassified	s__unclassified	65216.8	64730.7	68498.1	64244.2	67924.6	63473.1	66514.2	63012.9	65003.3	64963.9	66773	64720.6	64115.4	62710	69235.3	66551.6	66732.8	34467.1	35293.7	39265.9	30572.5	35137.3	35010.1	64596.5	68285.4	64529.2	64426.5	66910	64309.2	69085.2	66686.3	68864.5	0.0156721	0.163624
4	k__Bacteria	p__Firmicutes	c__Clostridia	o__Clostridiales	f__Lachnospiraceae	g__unclassified	s__unclassified	63261.2	63028.6	67365.3	62269.1	66609.3	61585.9	64862.3	61051.1	63201.1	63304.9	65313.1	63094.7	62100.6	60641.6	68375.8	64892.3	65229.4	29094.3	30375.7	35810.9	25331.1	29117.9	29079.7	62748.7	67258.9	62723.1	62517.5	65387.9	62401.7	68173.8	65165.5	67781.4	0.0157058	0.163624
157	k__Bacteria	p__Bacteroidetes	c__Bacteroidia	o__Bacteroidales	f__Prevotellaceae	g__Prevotella	s__unclassified	57271.2	52320.8	47189	50622.5	9133	6070.42	6896.84	50962.8	47450.6	52507.2	8023.84	6805.05	55997.8	54301.6	11085.6	36227.4	9302.95	47939.3	55089.3	55970.2	54225.3	4809.26	56445.3	60592.4	9850.79	55093.7	44010.5	7935.05	56556.9	8212.05	7284.11	32835.5	0.0157803	0.163624
1018	k__Bacteria	p__Firmicutes	c__Bacilli	o__Lactobacillales	f__Streptococcaceae	g__Lactococcus	s__Lactococcus_lactis	57583.4	7176.75	4177	1876.75	7299.75	1897.75	67347.9	3561.12	6908.62	4735.75	4096.12	45077	35370.1	1978	49398.1	2443.75	66719.4	4263.75	5389.62	6092	1934.88	4684.12	22566.5	50090.4	12815.1	4957.12	5276.62	9575	5667.12	10106.6	5151.38	6664	0.0158328	0.163624
39	k__Bacteria	p__Bacteroidetes	c__Bacteroidia	o__Bacteroidales	f__RikenellaceaeII	g__unclassified	s__unclassified	62498.2	61668.6	66045.3	60658.6	65317	60697	64416.9	59810.8	61769.6	62285.9	63848.6	62038.6	61342.5	59907.1	67290.4	63287.3	64792.3	22898.1	20466.4	26165.1	17456.3	22975.4	21252.8	61397	66140	61636.7	61778.6	64963.5	61843.6	67270	64316	67302.3	0.0158856	0.163624
1219	k__Bacteria	p__Proteobacteria	c__Gammaproteobacteria	o__Enterobacteriales	f__Enterobacteriaceae	g__unclassified	s__unclassified	54704.8	54183	63647.2	54272.2	60889.8	50827.1	57674.8	51482.6	55086.6	54340	55577.4	57495.3	54320.8	51432.8	64622.6	59394.1	59241.4	52303.8	55350.4	59157.2	44649.1	53399.6	49717.2	51282.6	60346.2	52486.9	52640	60293.3	53905	64461.6	57861.4	56747.7	0.0159349	0.163624
31	k__Bacteria	p__Proteobacteria	c__Gammaproteobacteria	o__Pseudomonadales	f__Pseudomonadaceae	g__Pseudomonas	s__unclassified	64118.6	63805.9	67824.1	63112.8	67511.5	62530.3	65767.2	62016	63902.1	64675.5	66054.3	63255.3	62616.8	61707.9	68593.1	65503.2	65812.8	38420.5	40325.5	46875.3	34964.3	39721.1	39580.4	63520.4	67908.4	62924.4	63473.5	66177.7	63417.6	68610.3	65534.2	68524.7	0.0160608	0.163624
1122	k__Bacteria	p__Proteobacteria	c__Epsilonproteobacteria	o__Campylobacterales	f__Campylobacteraceae	g__Sulfurospirillum	s__unclassified	48694.1	56441.9	41339.7	47395.6	5822	2436.14	7514.29	47752.6	4723.57	50054.9	45729.9	40100.3	47044.6	49342.3	8430.43	2152	13619.1	46757.4	46279	45543.3	55966.4	6732.43	43123.3	37917.1	5579	44148.9	39084.7	5085.71	48754	8322.29	4989.71	16377	0.0160787	0.163624
1128	k__Bacteria	p__Proteobacteria	c__Gammaproteobacteria	o__Pseudomonadales	f__Pseudomonadaceae	g__Pseudomonas	s__unclassified	61616.9	57193.1	53256.7	59422.3	64013	66349.7	58990.6	57329.3	65540.7	56083.4	65160.7	63972.9	56883.3	56518.9	71324.6	58582.3	62739.1	58274.6	53750.3	51731	56716.3	66378.4	55097.1	58248.7	64969.1	58289.4	59954	61337.7	58873	71448.7	63418	57094.4	0.0162061	0.163624
598	k__Bacteria	p__Proteobacteria	c__Betaproteobacteria	o__unclassified	f__unclassified	g__unclassified	s__unclassified	49628.1	63059.7	48902.1	58954.3	45981.7	55506.6	61405.1	59221	55976.7	59549	51439.1	48542.6	59052	55671.1	17309.3	51715.9	49595.3	40912.1	60745.4	52665.4	53869.6	56098.7	62059.1	62953.9	14573.3	63275.6	62769.6	40334.7	44558.4	7447.14	58524.6	60384.3	0.0162463	0.163624
1187	k__Bacteria	p__Bacteroidetes	c__Flavobacteria	o__Flavobacteriales	f__Flavobacteriaceae	g__Bergeyella	s__unclassified	56273.1	57200	48720.1	64766	43134.9	54655.4	63434.1	55441.1	53680	60996.7	23988.4	61876	63485.3	51203.3	14928.7	49261.7	18523.1	69618.1	65468.9	63347	61585.9	67417.3	68084.3	39462.3	15744.9	56043.3	48594.6	23594	51247.3	15795.7	17246.3	48067	0.0169543	0.167401
711	k__Bacteria	p__Firmicutes	c__Clostridia	o__Clostridiales	f__Lachnospiraceae	g__unclassified	s__unclassified	40088.9	63395.2	51031.5	59525.3	12197.7	12494.5	10338.2	53958.6	11128.3	56100.7	56367.1	5326.87	22804.3	59226.5	8796.87	45289.4	10072.7	36932.6	16747.3	45866.4	62109.9	10571.4	54853.9	66822.5	16453.5	61413.1	56073.1	8258.87	63647	17042.1	9285.07	21691.3	0.0169881	0.167401
262	k__Bacteria	p__Firmicutes	c__Clostridia	o__Clostridiales	f__Lachnospiraceae	g__unclassified	s__unclassified	67538	66875.6	70064.1	66633.5	69511.6	66250.5	68260.5	65736.9	67409	67169.1	68887.8	67185.9	66621.2	65472	70692.4	68898.9	69014.7	66182.7	67320.3	69335.6	64101	66681.5	66395.9	66992	70451.8	66883.2	66666	69025.3	66756.2	70527	68988.2	70556.8	0.0170171	0.167401
480	k__Bacteria	p__Bacteroidetes	c__Bacteroidia	o__Bacteroidales	f__Prevotellaceae	g__Prevotella	s__unclassified	64975.7	60249.3	59891.6	62445.1	49574.7	49446.7	13758	59436.6	60555.4	61655.3	37588	36845	63821.1	63625.6	17388.4	54968.6	18924.1	55924.3	62478.1	63354.6	63596.6	39447.7	63095.9	66478.4	20474	62752	53308.3	12766.7	63986.7	24266.9	28335.7	53591.3	0.0172415	0.168304
803	k__Bacteria	p__Bacteroidetes	c__Bacteroidia	o__Bacteroidales	f__RikenellaceaeII	g__unclassified	s__unclassified	59946.6	55365.5	51688.2	55545.5	53346.4	34474.6	48750	58154.4	54132.5	61152.9	41044.5	39923.8	57428.2	59345	20896.5	52806.8	14820.5	55866.2	52841.5	53537	57099.1	50886.5	55620.3	59326.3	23193.1	55106.5	36776.3	12426.6	56112.9	19306.5	50113.8	43025.5	0.0175169	0.169479
453	k__Bacteria	p__Firmicutes	c__Clostridia	o__Clostridiales	f__Lachnospiraceae	g__unclassified	s__unclassified	50693.1	38928.1	52637.9	43074.6	60747.7	46785.3	57178	37745	51451	45926.9	55006	41555.6	46672.7	45112.1	55728.1	43503.6	54680.9	39055.4	36953.7	42398.3	19374.4	54575	39546.4	36845.9	52663	34404.7	36078.3	46222	39119.1	58883.1	36726	55401.1	0.017629	0.169479
797	k__Bacteria	p__Firmicutes	c__Clostridia	o__Clostridiales	f__Lachnospiraceae	g__unclassified	s__unclassified	67376.8	68095	54903.4	63114.4	17003.9	60712.4	14548.3	68230.8	13329.6	64389.2	47055.5	11583.9	64561.3	63477.5	11566.5	51415.8	18450.5	53533.2	53633.3	52859.3	66706.3	28986.6	50661.5	66464.2	15908.8	67400.3	62700.2	16260.8	66816.2	22414.4	38797	58146.5	0.0179777	0.171532
755	k__Bacteria	p__Firmicutes	c__Clostridia	o__Clostridiales	f__Lachnospiraceae	g__unclassified	s__unclassified	63305.5	59446.6	58540.4	60610.8	64615.5	66586.3	63577.3	59629.6	61554.1	60693.5	64891	60364.6	60958.3	58904.5	71559.7	58338.5	65347.9	64406.2	60683.9	61554.7	59792	63098.2	60132.3	61505.4	69000.8	61109.4	62567	64434	66599	71685.5	66880.5	63813.3	0.0181948	0.172307
835	k__Bacteria	p__Proteobacteria	c__Betaproteobacteria	o__Burkholderiales	f__Burkholderiaceae	g__unclassified	s__unclassified	65588.2	68655.5	62401.6	65933.7	62744.7	65689.6	68829.9	66106	65483.4	67760.7	62934.3	58597.9	67128.9	63911.9	43691.8	63320.1	66723.8	62937.8	69442.7	68473.7	68811	71912.3	67713	69071.8	27348.8	68179.9	67125.8	60553.1	59543.2	60150.2	66608.4	68389	0.0183433	0.172427
1150	k__Bacteria	p__Firmicutes	c__Clostridia	o__Clostridiales	f__Peptostreptococcaceae	g__Peptostreptococcus	s__Peptostreptococcus_anaerobius	6129.43	60401.7	49759.1	64467.7	13204.9	19584.7	15505.9	60129.6	13076.1	64041.3	12147.3	7174	5118.43	66612.1	20312	9282.14	18325.6	8438.43	10488.3	13697.9	17453.7	13152	62446.6	9430.86	14620.9	62879.1	6085.14	10177.1	9986.43	20309.9	8350.71	46352	0.0187352	0.174564
685	k__Bacteria	p__Actinobacteria	c__unclassified	o__unclassified	f__unclassified	g__unclassified	s__unclassified	53159.6	69615.7	66724.7	68987.1	57282.1	68181.4	57851.9	67656.3	69440.7	69206	63781	69549.2	65197.4	68123.3	61185.4	66211.4	57287.9	69958.8	67576.9	61674.3	70210.8	72284.8	68230.7	70495.2	68557.4	70545.1	71105	72898.3	70494.1	34599.7	26852	71662	0.0188457	0.174564
186	k__Bacteria	p__Proteobacteria	c__Gammaproteobacteria	o__Pseudomonadales	f__Pseudomonadaceae	g__Pseudomonas	s__unclassified	66563	66465	69424.8	65977.1	69195.4	65220.7	67600.5	64765.8	66286	66679.9	67649.5	66240.1	65560.1	64385.5	70030.4	67521	67458.4	29647.7	29707.4	32829.9	25931.5	28879.1	30952.9	66239.4	69281.9	66073.8	65709.5	68026.2	65752	69695.3	67623.6	69839	0.0194286	0.17745
1297	k__Bacteria	p__Firmicutes	c__Clostridia	o__Clostridiales	f__Lachnospiraceae	g__unclassified	s__unclassified	46801	40139.9	36099.2	43959.8	40649	44042.6	50399.4	39906.2	44594.1	48400.8	49096.3	50437.9	45046.7	41632.1	36005.3	38243.4	55928.7	32879.6	22721.9	15626.8	24575.1	31278.3	22150.2	49265.8	54537.3	45264.4	48798.2	56600	52596.8	39120.6	57653.2	46458.2	0.019437	0.17745
626	k__Bacteria	p__Proteobacteria	c__Gammaproteobacteria	o__Pseudomonadales	f__Pseudomonadaceae	g__Pseudomonas	s__unclassified	69306.1	70508.1	70321.4	69037.1	67991.6	71224.9	68554.6	69112.7	68772.6	67054.9	67565.9	70359.7	67531.6	69625.6	73437.6	69336.9	71896	69666.6	66634.6	69726.7	67208.6	65257.3	67354.9	59180.1	72264.3	68768	67426	66728.1	61540.6	73357.7	58130.6	72765.4	0.0200073	0.181331
691	k__Bacteria	p__Chlorobi	c__Chlorobia	o__Chlorobiales	f__OPB56	g__unclassified	s__unclassified	25691.1	51777.3	48064.7	59830.2	23811.8	68444.8	15913.2	54631.8	58868	65110.8	57839.7	10564.3	53414.8	59997.6	13522.7	7850.11	13570.8	44592	56614.8	50269	64817.3	15845.7	55938.2	51398.3	19946	63292.3	54295.9	15302.9	54341.4	21558	52077.7	16206.6	0.0204173	0.181331
1040	k__Bacteria	p__Firmicutes	c__Clostridia	o__Clostridiales	f__Lachnospiraceae	g__Anaerostipes	s__unclassified	61457.6	54261.8	34450.2	51381.1	19456.1	16738.4	11890	36666.4	8377.25	47419.5	42875.4	8318.75	11490.4	58025.6	13929.6	63193.2	21291.2	22884.2	43678.2	42299.5	52194.4	14930.1	38534.6	61477.9	21431.5	52871.2	45001.1	24527.9	45671.2	22176.6	21590.2	13522	0.0204252	0.181331
35	k__Bacteria	p__Bacteroidetes	c__Bacteroidia	o__Bacteroidales	f__RikenellaceaeII	g__unclassified	s__unclassified	67280.6	66763.9	69792.7	66715.1	69676.7	65628.2	68136.9	65746.9	67135	67396.6	68276.7	66522	66125.7	65298.1	70248.2	67663.1	68327.5	35231	36046.3	39193.6	31678.1	37019.8	36100	66787.6	69577.3	66772.4	66580.9	68572	66325.4	69931	68001.7	70130.3	0.0204337	0.181331
1211	k__Bacteria	p__Proteobacteria	c__Betaproteobacteria	o__Neisseriales	f__Neisseriaceae	g__unclassified	s__unclassified	59250.5	60421.6	46987.8	58527	29443	53821.5	60642.8	59357.9	58484.9	61997.2	55599.8	61352.1	63287.2	64062.1	34296.5	46926.4	35517.9	19682.2	60901.5	52356.5	60826.2	48980	63733.1	60414.5	5040.5	64980.6	63167.4	30483.9	54039.1	31679.9	57154.8	57982.9	0.0214953	0.189427
299	k__Bacteria	p__Fusobacteria	c__Fusobacteria	o__Fusobacteriales	f__Fusobacteriaceae	g__Streptobacillus	s__Streptobacillus_moniliformis	67104.4	33922	49893.3	63458.6	7921.27	3037.36	31462.8	61503.1	66604.5	67974.2	12740.9	5664.55	66733.2	63908.4	52561	66810	4683.73	15946.4	68064.5	68240.9	67636.8	7895.82	67156.4	18011.1	8868	62771.3	14210.5	4991.27	65292.1	58792.1	69269.2	8714.27	0.0219829	0.192388
506	k__Bacteria	p__Proteobacteria	c__Betaproteobacteria	o__Rhodocyclales	f__Rhodocyclaceae	g__Dechloromonas	s__Dechloromonas_aromatica	67227.4	53697.4	44149.1	52727.7	18611	63781.6	53880.4	65015.9	66786.6	58412.7	62180.4	66652.4	64077.4	68100.7	51428.1	34113.3	26558.1	62585.6	68654.4	70619.6	66824.6	73751.9	63204.4	64142	13381.6	69570.7	69319	41067.1	56375.6	44565.6	45003.4	62712	0.0224089	0.194773
1004	k__Bacteria	p__Bacteroidetes	c__Bacteroidia	o__Bacteroidales	f__Prevotellaceae	g__Prevotella	s__unclassified	51116.2	50409.8	34621.9	50726.5	57206.9	59691.2	5487.88	48202.9	50013.8	55263.2	44726.2	7742.5	46926.4	52208.4	13482.1	7822.88	7252.5	36794.4	46116.1	47491.8	54097.5	46402.6	34293.4	50328.8	6777.38	53496.9	43796.2	5771.38	56448.2	14855.4	8568.12	9402.5	0.0225895	0.195007
694	k__Bacteria	p__Proteobacteria	c__Gammaproteobacteria	o__Pseudomonadales	f__Pseudomonadaceae	g__Pseudomonas	s__unclassified	57514.7	56224.3	64207.7	56109.5	62080.7	55380.8	58968.5	54443.1	56878.1	56215.7	57483.6	59249.2	56673	54298.4	66473.4	60424.1	62424	56072.5	57355.1	61856.5	48434.4	58789.6	50089.1	56010.7	64036.9	57594.4	54513.2	61162	57550.9	66470.2	61808.5	60387.1	0.0227681	0.195221
1205	k__Bacteria	p__Proteobacteria	c__Betaproteobacteria	o__unclassified	f__unclassified	g__unclassified	s__unclassified	46600.4	61971	49440.3	63852.7	6248.14	48657.1	66312.4	58377.9	56198.3	59861.1	47559.9	15957.3	61896.4	56688.4	8218.57	57862.6	39720.9	15443.1	63777.6	50641.1	54258	36120	63439.9	39051.3	8890.14	61872.3	60112.3	9022.29	42460	16434.7	63028.7	60262	0.0232486	0.198003
127	k__Bacteria	p__Fusobacteria	c__Fusobacteria	o__Fusobacteriales	f__Fusobacteriaceae	g__Fusobacterium	s__unclassified	60164.8	63091.5	56581.4	58351.1	58141.9	34580.3	9544.21	63415.4	53435.4	57643.8	55974.8	50419.6	55423.1	60948.1	20366.2	56616.8	12271.7	57260.7	56321.3	55739.7	59695.8	50522.8	62174.4	59325.4	10432.6	59687.4	50689.4	40174.1	55847.5	10389.2	54751.7	45428.3	0.0236059	0.199706
1206	k__Bacteria	p__Proteobacteria	c__Betaproteobacteria	o__Burkholderiales	f__Comamonadaceae	g__unclassified	s__unclassified	54909	64409.1	55691.6	65417.4	56694.2	51517.4	66652.9	59887.4	57788.9	65784.5	51145.4	23247.9	62034.1	55618.6	25799.6	58889.8	44524.6	16913.4	66239.2	58784.2	60095.8	44983	66527.8	64963.2	29592.8	63378.1	60327.2	41116.8	48150	32890.5	65051.9	59434	0.0250848	0.209704
1298	k__Bacteria	p__Firmicutes	c__unclassified	o__unclassified	f__unclassified	g__unclassified	s__unclassified	48433.9	34684.4	28848.1	44692.1	46297.7	45020.4	52165.6	39869.9	46233.6	48196.4	43999.7	51740.7	47973.4	45128.7	37497.1	39377	58992.3	47059.4	36268.1	33149	30014.6	36575.7	32041.4	46760	57510.3	48505	49961	57339	54001.3	41329.6	59697.7	53349.1	0.0251393	0.209704
277	k__Bacteria	p__Firmicutes	c__Clostridia	o__Clostridiales	f__Lachnospiraceae	g__unclassified	s__unclassified	1482.2	2641.9	4901	48158.3	6000.8	1098.6	2421.2	53706	3499.8	2027	2362.7	1358.3	1508.1	58544.8	4295.6	1400.2	2380.2	3006.2	2116.3	8575.9	2766.1	8505	51250.4	2039.7	3075.8	2439.6	1444.6	1809.7	1835.2	4524.2	2976.2	1618.5	0.0252835	0.209704
51	k__Bacteria	p__Bacteroidetes	c__Bacteroidia	o__Bacteroidales	f__Prevotellaceae	g__Prevotella	s__unclassified	57955.9	58283.4	54142.2	59533.3	62829.7	65224.6	14089.9	62040.6	56012.4	63904.8	55403.9	49383.1	57807.5	62087.3	23400	54850.5	13335.1	57849.4	61595.1	59712	65177.4	54435.9	59024.7	64007.7	14607.7	60145	52782.4	12585.3	64454.6	20012.6	48718.9	22006.9	0.0257568	0.21185
1014	k__Bacteria	p__Actinobacteria	c__Actinobacteria	o__Coriobacteriales	f__Coriobacteriaceae	g__Atopobium	s__Atopobium_parvulum	10054	41951.4	13694.6	31955.6	15946.7	9646.14	12169	44668.3	7621	8071.43	6303.14	7610.14	7135.29	12721.4	12595.6	7205	18805.3	6348.57	7740.29	55331.9	67160.9	10397.3	37983.1	58581.6	19089.1	12528.4	9987	9209	11770.9	18470.6	6045.43	15354.3	0.025876	0.21185
327	k__Bacteria	p__Firmicutes	c__Clostridia	o__Clostridiales	f__Lachnospiraceae	g__unclassified	s__unclassified	67816.4	67197.8	70373.8	66886.4	69850.8	66268.4	68977.4	66487.9	68006	67774.8	69571	67515.6	67089.4	65820.5	70887.7	69185.5	69021.1	66566.6	68027	69638.7	65415.5	67539.9	66570.4	67021.1	70853.5	67293.6	67739.4	69871.3	67349.2	70681.9	69450.6	70977.7	0.0261935	0.213074
1064	k__Bacteria	p__Fusobacteria	c__Fusobacteria	o__Fusobacteriales	f__Fusobacteriaceae	g__Fusobacterium	s__Fusobacterium_equinum	69144.1	69759.1	67531.4	67582.3	33914	36863.9	9470.86	69144.4	67208.6	50079.7	66549.7	53032.4	66556.9	68507.1	15267.1	65686.9	9622	67219.3	65936.4	66353.1	67850	66772.4	67610.7	68764.4	11080	69014.4	65341.7	42510	67275.6	22824.1	66951	50833.4	0.0266166	0.215137
612	k__Bacteria	p__Bacteroidetes	c__Bacteroidia	o__Bacteroidales	f__RikenellaceaeII	g__unclassified	s__unclassified	61180.1	60003.1	48074.3	57865.4	43652.6	36691.9	45446.7	61642.9	56554.9	64278.6	40286.6	37589.9	61627.7	59460.1	25449.6	52086.9	29483.4	60450.3	57385	54125.6	61492.7	33078.9	64611.6	60426.7	30640	61983.6	48580.3	18241.9	55237.6	26157.7	53098.7	48331.3	0.0268898	0.215969
319	k__Bacteria	p__Proteobacteria	c__Betaproteobacteria	o__Rhodocyclales	f__Rhodocyclaceae	g__Rhodocyclus	s__Rhodocyclus_tenuis	14955.4	46743.6	16201.4	20506.1	17396.4	30706.6	4685.4	36975	32832.8	5839.7	25670.4	5045.5	9007.6	10172.3	14392.6	9688.8	15252.7	54548.8	65716.7	67558.1	58798.6	70751.9	48592.7	46298.4	8037.6	46742.4	45588.7	16833.5	16346.4	7794.5	10347.1	42262.5	0.0275925	0.217328
321	k__Bacteria	p__Fusobacteria	c__Fusobacteria	o__Fusobacteriales	f__Fusobacteriaceae	g__Fusobacterium	s__unclassified	67738.7	69277.8	63789.1	69223.9	65656.8	49555	64178.2	69421.3	62834.2	66589.9	63111.9	61585.8	65123.2	68560.2	41868.4	66653.2	25750.8	64752.6	68457.6	65958.5	70367.8	59208.9	69568.8	67527.2	30961	66475.5	61352.4	52794.3	63507.5	34351.7	67326.1	58056.8	0.0276001	0.217328
1209	k__Bacteria	p__Proteobacteria	c__Betaproteobacteria	o__Neisseriales	f__Neisseriaceae	g__Neisseria	s__unclassified	58809.7	65041.9	56140.1	64853	54323.1	58907.3	65074.3	61557	61237.1	61911.3	57881.3	58588.9	65649.7	62765.1	31104.4	57264.4	55453.6	42517.1	63739.6	58636.7	62085.4	59344.3	64827	65982.6	35475.6	66527.1	63988.7	51995.3	54336.4	45395.6	63407.1	64227.6	0.027679	0.217328
931	k__Bacteria	p__Proteobacteria	c__Alphaproteobacteria	o__Rhodospirillales	f__Rhodospirillaceae	g__unclassified	s__unclassified	45605.6	47689	57843.3	48084.6	51538.9	47057.9	48284.7	45261.7	47317	49063.4	49427.9	53373.7	48318.9	44265.3	60014.3	54912.4	49330.6	29718.3	37751.6	46352.3	30462.4	45177.4	29628.3	46353.9	55106.7	47727.7	47826.7	53705.9	46297.9	60248.1	51137.3	41864.7	0.0280501	0.217328
1060	k__Bacteria	p__Bacteroidetes	c__Flavobacteria	o__Flavobacteriales	f__Flavobacteriaceae	g__Chryseobacterium	s__unclassified	61786	64145.7	58839.4	68761.7	22483.3	61183.9	68697.6	61986.9	60235	66541.3	44463.6	65992.4	65617.6	52136	20922.6	57614.4	38397.9	69232.1	67711.4	66631	65785.3	71414.9	69235.6	52212.6	14713.3	63645.1	59482.4	42860	62116.4	19359.4	28886.4	58103.4	0.0281119	0.217328
502	k__Bacteria	p__Bacteroidetes	c__Bacteroidia	o__Bacteroidales	f__Prevotellaceae	g__Prevotella	s__Prevotella_oulorum	2166.25	49903.1	7376.5	5939.62	7277.12	5918.88	5894.62	53985.6	5811.25	61197.8	2055	56027.5	2878.25	5582.88	7901.25	4425.25	3899.88	60592	66279.2	64073.4	33334.2	3728.88	64005.4	66321.5	9411.5	8193.25	2410.38	4326.75	10682.2	4923.5	3212.25	4951.12	0.0283193	0.217328
929	k__Bacteria	p__Firmicutes	c__Bacilli	o__unclassified	f__unclassified	g__unclassified	s__unclassified	61815.4	61984.6	67461.7	61570.1	65321.3	61784.6	61816.7	60402.6	62187.1	62180.1	64081	63392.1	59796.3	60308	68312.9	63994.9	65233	62664.7	62887	65424.1	58153	62185.1	57945	59891.6	65178.9	59372.6	62416.3	65555.6	63389.3	68736.6	65195.6	61247.4	0.0286964	0.217328
1136	k__Bacteria	p__Proteobacteria	c__Gammaproteobacteria	o__Pasteurellales	f__Pasteurellaceae	g__unclassified	s__unclassified	57481.4	60375	69589.6	64944.3	68345.4	26860.4	11208	53045	60203.1	64678.9	66780.1	66150.7	12915.3	54318.6	28917.3	66352.6	16439.4	32849	67596.9	70217.1	55314.1	60213.3	63689.6	17103.9	22349.3	40149.9	44284.3	20115.3	19637.6	36511	8059.86	23111.4	0.0287377	0.217328
159	k__Bacteria	p__Bacteroidetes	c__Bacteroidia	o__Bacteroidales	f__Prevotellaceae	g__Prevotella	s__unclassified	61633.4	62601.1	61084.6	63517	65101.3	13110.9	17965.3	60434.8	14447.5	64185.9	25099.8	11751.3	64305.4	63675.4	22504.5	56285.4	19207.3	60554.5	15538.2	60508.2	64100.2	62600.4	62314.5	65314.9	23593.9	60927.9	30313.6	17497.8	65669.7	31797.3	16555.4	47769.9	0.0288328	0.217328
162	k__Bacteria	p__Bacteroidetes	c__Bacteroidia	o__Bacteroidales	f__Prevotellaceae	g__Prevotella	s__unclassified	57094.1	57028.9	51917.9	58990.8	62679.3	65519.3	11490.3	63037.9	55346.8	63476.8	53149.3	48158.4	57244.7	62137.3	24287.1	52128.8	10166.2	55929.1	59620.9	57490.7	65267.3	50777.1	56066.2	63970.2	14893.7	59894.2	51519.8	9087.25	64456.7	21979.1	38262.5	15153.7	0.0288549	0.217328
141	k__Bacteria	p__Proteobacteria	c__Betaproteobacteria	o__Procabacteriales	f__Procabacteriaceae	g__Procabacter	s__unclassified	68928	71141.2	69401.4	70742.4	68916.3	67873.1	71076.3	69438.2	69139.9	70275.4	68932.7	67411.2	70651.3	69298.5	61779.1	69479.8	66661.4	60451.2	71186.3	69979.9	70046.2	68878.4	69934.2	71511.1	39364.8	71438.1	70084.7	67877.4	66368.2	61467.3	70861.6	70293.6	0.0290124	0.217328
69	k__Bacteria	p__Bacteroidetes	c__Bacteroidia	o__Bacteroidales	f__Prevotellaceae	g__Prevotella	s__Prevotella_nanceiensis	67352.2	64554.6	62219.9	64026.7	12514.8	10536.2	6968	62701.5	62335.5	63273.8	8043.95	8543.68	66507.7	65888.6	11297.8	58327.9	6533.37	60712.1	61942.1	63459.9	65542.6	7591.32	62038.6	68544.8	13186.7	65849.5	59710.5	7307.89	66722.2	13127.1	10625.9	54791.7	0.0292758	0.217328
101	k__Bacteria	p__Actinobacteria	c__Actinobacteria	o__Actinomycetales	f__Actinomycetaceae	g__Actinomyces	s__Actinomyces_odontolyticus	15650.9	71090.2	62918.3	70984.8	22994.2	70791.4	21133.3	67663.1	63017.9	69512.1	12730.4	13722.2	69424.3	68787.3	25662.2	16448.7	21364.7	66630.9	46021.2	45915.6	72236.1	22179.2	57619.2	69251.8	29835.7	70340.9	67459.9	20275.2	69309.8	28770.5	15549	63217.9	0.0292854	0.217328
419	k__Bacteria	p__Bacteroidetes	c__Bacteroidia	o__Bacteroidales	f__RikenellaceaeII	g__unclassified	s__unclassified	60571.9	60402	51745.6	61615.6	63933	67215.8	29100.9	65301.9	59890.9	65773.5	54947.1	57391.8	62262.5	65557.1	33481.8	54811.5	32731.6	59008.2	61944.8	57227.5	67039.8	52008	61998.4	66751.8	26694.8	62106.5	52943.5	30782.9	66060.5	32061.6	49484.5	36519.4	0.0300741	0.221884
326	k__Bacteria	p__Tenericutes	c__Erysipelotrichi	o__Erysipelotrichales	f__Erysipelotrichaceae	g__Bulleidia	s__Solobacterium_moorei	4467.73	44865.6	5446	44111.7	10362.5	4043.91	8018.36	48282.5	62091.5	50848.5	5985.27	5869	7374.64	4104.73	9986.27	5476.45	9363.09	48089.6	50785.7	57081.3	54182.6	6873	8139.82	49619.1	8310.09	9715.09	9147.45	10828.7	5720.73	11063	8482.36	8804.64	0.030681	0.223735
411	k__Bacteria	p__Firmicutes	c__Bacilli	o__Bacillales	f__Bacillaceae	g__Bacillus	s__unclassified	56669.7	54164.2	57013.6	60579.1	60276.1	65185.5	60924.7	57137.8	54654	55484.8	68478.4	60206.3	56154.9	57212.6	71699.5	57256	63523.1	65644.5	52260.1	50929.8	55957.3	62072.6	60506.7	57496.4	68269.5	55115.6	54103.2	57073.5	55221.2	71856.5	61166.3	58056.2	0.0308385	0.223735
275	k__Bacteria	p__Proteobacteria	c__unclassified	o__unclassified	f__unclassified	g__unclassified	s__unclassified	55360	59091.2	50028	53607.9	9576	2439.58	5686.25	52869.1	3623.5	54757.8	53251.5	49780.5	54832	54850.7	10038.9	2288.17	14965	51684.5	52126.1	52528.7	59846.7	4524.08	47373.2	42433.2	11949.6	55334.1	49668.3	10291.8	53967.8	9385.67	4089.67	22612	0.0308539	0.223735
329	k__Bacteria	p__Firmicutes	c__Clostridia	o__Clostridiales	f__Lachnospiraceae	g__Moryella	s__unclassified	66087.2	62057.8	8010.5	54905.8	10529.4	7644.6	8121.5	34179.6	9808	52562.6	6126.9	5817.6	6126.4	9012.6	10300.9	6595.8	16710.8	11486	3517.2	47487.4	61721.4	3793.6	48314.4	68436.7	15601.1	59280.5	51038.5	10861.7	9253.3	13659	10818.9	14728.5	0.031106	0.224057
693	k__Bacteria	p__Firmicutes	c__Clostridia	o__Clostridiales	f__Lachnospiraceae	g__unclassified	s__unclassified	59813.1	59341.5	67477.2	61071.2	64160.2	58941.2	59017.2	59538.7	61139.9	59888.7	61292.6	63600.3	59294.8	57780.3	68131.6	64267.5	63788.5	59651.4	60003.7	65241.3	51057.2	57741	54332.2	59708.2	64249.6	59251.4	58969.6	63834.8	61025.9	68118.1	63702.6	59429.4	0.0312515	0.224057
1270	k__Bacteria	p__Firmicutes	c__Clostridia	o__Clostridiales	f__Lachnospiraceae	g__unclassified	s__unclassified	51871.9	46543.3	32833.9	48566	45540.3	53562.4	54280.4	48833.7	51656.6	52418.4	52957.3	55099	50787.3	49603.4	62692	45034	61549.4	52957	46114.4	37862.9	39842.4	43643.9	43065	53549.7	59642.1	50457.7	55446	60739.4	57065.1	63628.6	61938.3	56259	0.0326167	0.231995
1296	k__Bacteria	p__Firmicutes	c__Clostridia	o__Clostridiales	f__Lachnospiraceae	g__unclassified	s__unclassified	48872.8	38747.2	37998.6	47207.8	40900.4	44063.6	50759	43286.6	46175.8	47920.1	46996.6	53074.9	49702.5	43722.5	31081	43613.8	60941.1	45842	39147.5	32525	32212.6	30250.5	36477.4	46044.6	54515.1	47750.2	51226	58453.8	53543.4	25882	59341.8	52184.1	0.0327323	0.231995
1079	k__Bacteria	p__Firmicutes	c__Clostridia	o__Clostridiales	f__Lachnospiraceae	g__unclassified	s__unclassified	64314.4	65385	62375.7	62962.3	10280	4847.71	8135.29	61602.7	4651.57	63579	62093.1	55420.6	61629.7	63342.7	10870.3	3674.57	22701.6	60828.3	61161.9	61929.9	65826.6	4544	59589	59103.1	13618	63919	60211.7	13949.3	63118.9	10910.3	11963.1	45092.3	0.0329071	0.231995
527	k__Bacteria	p__Firmicutes	c__Clostridia	o__Clostridiales	f__Lachnospiraceae	g__unclassified	s__unclassified	56108.2	59967.8	54684.4	66596.7	14934.3	50026	9589.56	61200.6	9215.44	29325.7	45470.7	7819.33	8609.78	48515.1	15243.6	65670.7	18628.1	8312.67	9787.67	66330.4	69498.7	30620.2	69803.3	57964.4	16304.4	44253.8	36246	13111.6	15905.3	56383	45607.7	46208	0.0332924	0.233415
710	k__Bacteria	p__Firmicutes	c__Clostridia	o__Clostridiales	f__Lachnospiraceae	g__unclassified	s__unclassified	52873	56280.4	34873.6	51904.7	8928.31	37913.4	4737.75	54649.9	7233.94	44757.8	47698	6069	37851.1	41016.9	5808.69	39718.3	12622.7	24752.9	19749.8	44862.1	57085.6	8350.06	54661.8	61261.4	7782.75	51350.8	46179.2	8328.25	54802.3	17284.9	17056.2	26201.6	0.0340741	0.237189
1103	k__Bacteria	p__Bacteroidetes	c__Bacteroidia	o__Bacteroidales	f__Prevotellaceae	g__Prevotella	s__unclassified	69558.3	55861.1	64613.3	66444.9	63258.9	62394.3	24077.9	67099.9	59562.1	71014.6	53902.7	54179.7	59286.6	63909.6	46600.4	65722.7	22983.3	56011.6	61450	61597.1	70577.9	52091.4	65898.9	64081.3	30821.6	55879.9	50613.9	22907.4	61360.4	36368.6	48282.3	28965.9	0.0342046	0.237189
729	k__Bacteria	p__Proteobacteria	c__Betaproteobacteria	o__Neisseriales	f__Neisseriaceae	g__Neisseria	s__unclassified	38130.3	55188.8	25750	51028.4	24611.8	42542.9	55086.2	48933	44783.5	50946.6	34580.2	21350.7	49548.3	45239.7	15177.5	34986.4	28495.8	8512.4	50659.9	33898.4	41750.7	22383.9	50395.1	54859.4	9631.6	55058.7	53907.1	24808.5	34669.1	11417.8	48047.2	52517.2	0.0350117	0.240585
160	k__Bacteria	p__Bacteroidetes	c__Bacteroidia	o__Bacteroidales	f__Prevotellaceae	g__Prevotella	s__unclassified	63938.5	63994.9	59854.4	65674	64602.4	66792	33222.3	67302.8	60842.2	67483.6	57507.5	57159.7	65087.9	67479.6	24849	60749.7	15809.1	60042.7	63972.8	62009.9	67644.8	53867.3	65081	67871	13571	64943.6	56488.8	25109.5	66777.1	25953.8	55526.1	46596.5	0.0354641	0.240585
618	k__Bacteria	p__Bacteroidetes	c__Bacteroidia	o__Bacteroidales	f__Porphyromonadaceae	g__Tannerella	s__Tannerella_forsythia	56979.4	65628.3	55993.7	53014.9	21035.6	3140.86	25231.6	46472.3	49091	62167	63895.3	40822	56276.7	62236.9	3999.14	43146.4	7877.86	48197.9	56283.7	53280.7	56515.9	25184.4	59230.4	31327.3	3041.57	34755.6	11064.1	6100.57	50848	5138.57	49767.9	5735.71	0.035639	0.240585
839	k__Bacteria	p__Firmicutes	c__Bacilli	o__Lactobacillales	f__Streptococcaceae	g__Streptococcus	s__unclassified	65533	61721.9	64634.2	63403.7	66792.8	63611.1	66566.7	62204.9	65470.8	63873.3	64748.9	66065.1	64957.4	64010	61552.4	65241	70199.2	67023.1	65102.6	65828.5	62244	65935.4	62530.8	64263.2	69964.1	64465.4	64456.6	69349.8	67077.5	60062.4	69592.5	67856.5	0.0357344	0.240585
983	k__Bacteria	p__Firmicutes	c__Clostridia	o__Clostridiales	f__Ruminococcaceae	g__unclassified	s__unclassified	72315.1	71780.7	72158.9	72144.6	72409	72550.9	72106.1	72217.4	72424.3	71933.6	72114.1	72730.9	72126.9	72301.7	72229	72122.9	72721	71083.7	70997.6	70488.6	70615.9	68158.9	71266.4	71552.7	70172.7	71959.6	72223	72175	72274.6	72460.9	71699.6	71864.3	0.0357496	0.240585
100	k__Bacteria	p__Proteobacteria	c__Epsilonproteobacteria	o__Campylobacterales	f__Campylobacteraceae	g__Campylobacter	s__Campylobacter_concisus	62425.6	64960.3	63176.4	60387.2	5379.7	3282.74	5919.09	59495.2	4839.87	62335.1	60678.4	55705.9	62239.2	61761.4	9931.96	3664.3	18188.3	60185.5	59975.7	60154.8	66620.1	4185.52	56289.3	61685.4	10357.7	62320.2	57636	49482	61611	10338.7	5655.65	34592.1	0.0358318	0.240585
119	k__Bacteria	p__Firmicutes	c__Clostridia	o__Clostridiales	f__Lachnospiraceae	g__unclassified	s__unclassified	58730.3	59774.9	53603.2	58673.4	5895.67	46972.1	4492.28	58777.8	4055	56332.9	58105.1	3351.89	51764	53202.3	7736.44	58014.6	4955.67	44374.5	40219.3	57763.4	62398.8	10405.3	60808.8	63919.7	8224.78	58055.9	55082.1	4644.39	61874.3	41221.6	37882.9	47489.7	0.0361189	0.241236
311	k__Bacteria	p__Actinobacteria	c__Actinobacteria	o__Actinomycetales	f__Actinomycetaceae	g__Actinomyces	s__Actinomyces_odontolyticus	5538.9	67873.2	62807.2	67437	12628.7	68623.4	8699.8	68193.3	64095	68060.9	7438.6	57385.8	68384.6	67348.6	25102.7	13577.6	11813.8	68005.7	42100.3	45512.3	69700.1	26320.6	60679.3	69967.4	16827.4	69966.2	66816.4	63166.7	70402.1	18481.3	6979.1	63497.6	0.0375798	0.249679
608	k__Bacteria	p__Bacteroidetes	c__Sphingobacteria	o__Sphingobacteriales	f__Flexibacteraceae	g__unclassified	s__unclassified	2206.71	7991.86	14088.3	54629.4	6797.71	1099.29	49023.9	16456.9	6096.29	51233.3	4024.71	49533.7	4222	5149.57	4775.29	2970.57	2885.71	61916	54772.9	51037.3	41463.1	4986.71	59789.7	5068.29	7296.71	5323.29	3756.57	2698.71	2967.86	7077.71	3453.71	5302.43	0.0380529	0.251099
1127	k__Bacteria	p__Proteobacteria	c__Gammaproteobacteria	o__Pseudomonadales	f__Pseudomonadaceae	g__Pseudomonas	s__unclassified	44121.6	31704.9	39056.4	44292.3	59743.1	65800.7	54653.7	37797.3	65205	37535.7	63636.4	63133.7	51270.7	46040.9	70994.4	59094.1	42684.4	48765.3	41159.9	32727.7	54911.4	62870.4	57580.7	27875.6	59520.1	34292.4	41861.7	42972.7	32521.7	70884.4	47056.7	39349.4	0.0381893	0.251099
922	k__Bacteria	p__Firmicutes	c__Clostridia	o__Clostridiales	f__Lachnospiraceae	g__unclassified	s__unclassified	58550.9	53760.9	43313.6	56397.1	59263	64207.4	59456.1	55366	57080.2	55619.8	65064.8	57974.3	58988.1	56341.8	71390.6	53625	63864.3	61649.4	53722.7	51564.8	57487.9	57541.4	51871.9	58828.3	68304.8	58949.6	59702.2	60695	64766.7	71096.7	65702.2	58704.6	0.0385269	0.252014
718	k__Bacteria	p__Bacteroidetes	c__Bacteroidia	o__Bacteroidales	f__RikenellaceaeII	g__unclassified	s__unclassified	58898.4	57854.5	47175	58751.3	58449.7	59657.8	56106.3	62183	55729.4	62118.7	45974.2	52487.6	59021.8	62345.7	19429.7	49729.7	40119.8	62155.7	57247.3	54172.2	60212.7	52281.4	60291.6	61925.7	21201.4	58550.7	47950.2	33048.1	61616.2	16603.2	47937.4	43710.8	0.0392727	0.254606
674	k__Bacteria	p__Firmicutes	c__Clostridia	o__Clostridiales	f__Lachnospiraceae	g__unclassified	s__unclassified	57540.8	51123.9	41606.5	54684.4	47452.8	59845.5	57023.6	55341.4	59855.9	53543.5	61127.4	62053.5	55470.1	54174.6	68579.4	53594.2	64718.8	59839.6	51978.5	42949.1	49460.8	56717.2	52061	55598	59586.5	54093.9	58539.2	63513	61484.5	68394.6	64261.8	55204.2	0.0396106	0.254606
1190	k__Bacteria	p__Bacteroidetes	c__Bacteroidia	o__Bacteroidales	f__RikenellaceaeII	g__unclassified	s__unclassified	59537	56767.5	47588.1	57344.5	50992.6	36326.8	56375	58842.2	55600	61925.5	41911.5	35947.2	57925.1	59086.8	30161.5	47515.4	19512.8	63750.6	55293.2	53110.5	58903.5	38760	59306.8	60524.1	23005.1	57152.8	42172.2	17210.6	57705.8	32213.4	44212.5	24746.5	0.0397153	0.254606
961	k__Bacteria	p__Proteobacteria	c__Epsilonproteobacteria	o__Campylobacterales	f__Campylobacteraceae	g__Campylobacter	s__Campylobacter_curvus	48503.3	58062.9	52474.4	45735.6	7038.14	1911.43	3357.57	46314.6	3068	50628.9	49352	43328.1	49985.9	52183.1	9838.57	10475.6	6031.29	48870.7	47226.3	47379.6	58367.4	2412.43	43817.9	49613.6	5805.14	48928.1	43551.4	55120.4	49856.1	10342.3	5973.86	17159.7	0.0397597	0.254606
61	k__Bacteria	p__Firmicutes	c__Clostridia	o__Clostridiales	f__Lachnospiraceae	g__unclassified	s__unclassified	4247.24	4604.12	6648.65	5038.94	9853.94	4101.24	4386.35	2224.24	4392.71	4461.35	5134.47	3338.88	2379.88	2753.35	10445.5	3335.76	8563.06	56504	58136.2	62522.5	52339	56749.2	57577.6	4860.71	10475.5	5482.47	3485.71	7032.41	3929.12	10434.7	6005.41	8850.35	0.0399264	0.254606
468	k__Bacteria	p__Firmicutes	c__Clostridia	o__Clostridiales	f__Lachnospiraceae	g__unclassified	s__unclassified	3885	5361.43	8723.29	54940.1	8515	2593.29	3247.71	60298.3	3152.57	4775.14	5182.29	2561.57	2465.43	63655.1	14823.3	2830.43	7108.14	3203.29	2822.86	8681.43	1957.86	4962.43	54779.7	2904.29	8375.71	3710.86	3202.57	2412.71	4060.14	11600.3	2579.71	9463	0.0402148	0.254953
126	k__Bacteria	p__Fusobacteria	c__Fusobacteria	o__Fusobacteriales	f__Fusobacteriaceae	g__Streptobacillus	s__Streptobacillus_moniliformis	62746.3	51077.7	42573.3	66202	17081.1	7222	63437.7	57417.2	63053.2	66170.4	44464.6	27863.7	63915.5	59373.8	32755.5	63200.4	4731.33	46141.8	67424.7	66095.3	66373.4	17617.7	66112.1	52500.5	8989.48	54031.5	47100.1	8327.71	60221.3	51475.1	66450.3	34974.4	0.0406111	0.254953
281	k__Bacteria	p__Firmicutes	c__Clostridia	o__Clostridiales	f__Lachnospiraceae	g__unclassified	s__unclassified	31455.6	70069.9	67990.6	67871.3	14893.5	22433.2	9317.7	65261.8	6808.5	69601.3	69558.1	6401.6	12139.9	69163.3	12766.4	60211.1	14551.4	63840.9	10901.8	61537.5	67792.8	10378.9	64548.4	70720.6	29249.9	70190.2	69177.5	14059.1	70326.3	44893.1	32104.5	59680.7	0.0409305	0.254953
1274	k__Bacteria	p__Firmicutes	c__unclassified	o__unclassified	f__unclassified	g__unclassified	s__unclassified	60869.5	59170.1	66669.2	60002.6	64546.5	58242.8	62925.4	57520	60733	60604.1	61641.5	62721	60369.1	57896.5	67857.2	63861.5	63807	56353.8	60744.4	63677	55117.1	63306.1	54199.8	55690.6	64968.2	59114.8	58884.1	64148	60368.8	67562.5	63206.2	63109.5	0.0412253	0.254953
279	k__Bacteria	p__Bacteroidetes	c__Bacteroidia	o__Bacteroidales	f__RikenellaceaeII	g__unclassified	s__unclassified	3540.85	6466.38	8032.62	3932.31	9945.46	3536.38	7451.69	4125.23	4762.85	6525.46	5278.77	4854.62	5115.08	4045.23	15786.3	4489.62	6158.31	50663.7	53889.3	57355.9	46903.5	49962.1	53143.2	4785.92	10786.4	3638.92	2825.62	7237.92	5098.85	10764.7	7919.85	9141.85	0.041231	0.254953
541	k__Bacteria	p__Firmicutes	c__Bacilli	o__Bacillales	f__Bacillaceae	g__Bacillus	s__unclassified	60079	53341.7	53799.6	56297.9	60971.6	57794.6	61287	53812.1	59018.6	58911.1	56767	59522	58313.3	55793.3	55060.3	54176.1	63965	61943.1	57265.4	53696.1	49387.4	60581	54772.3	57634.1	65964.4	58267	56723.9	63824.7	60426	56390.1	65151	61251.4	0.0417527	0.254953
1215	k__Bacteria	p__Proteobacteria	c__Gammaproteobacteria	o__unclassified	f__unclassified	g__unclassified	s__unclassified	44288.9	28119.9	43147.7	38034.1	59220	44882.3	53194.3	34889.1	47248.6	40177.4	52111.4	32683	44748	38193.1	50844.9	36952.4	52590.7	37899.9	36679.4	41173.9	18660.7	54856.6	38120	23058.3	43765.4	25396.9	27642.7	34496.4	29781.6	55301.6	28756.3	41139.9	0.0418458	0.254953
544	k__Bacteria	p__Firmicutes	c__Clostridia	o__Clostridiales	f__Lachnospiraceae	g__unclassified	s__unclassified	8482.36	58560.4	43049.4	47841.6	6493.82	7032.82	5488.55	44453.1	6531.82	38279.5	54469.9	4429.73	5012.55	53409.8	6451.82	6221.82	14104	7076.09	5546.18	15249.1	51905.1	3813	20942.2	64656.2	9567.36	56150.9	53038.9	9250.91	59597	5482.27	6609.09	9531.82	0.0420112	0.254953
234	k__Bacteria	p__Proteobacteria	c__Alphaproteobacteria	o__Rhizobiales	f__Hyphomicrobiaceae	g__unclassified	s__unclassified	5642.41	6287.94	7879.88	4603.81	10609.2	7111.47	8782.84	6342.12	8187.44	6594.78	6453.56	5578.25	6859.22	5282.94	11754.1	7603	12466.2	58316.2	63100.1	61343.9	56085.9	64750.9	56599.8	5726.94	10788.3	8204.44	5907.53	8649.28	5944.38	14464.5	8513.81	12395.4	0.0424698	0.254953
364	k__Bacteria	p__Firmicutes	c__Bacilli	o__Lactobacillales	f__Carnobacteriaceae	g__Granulicatella	s__Granulicatella_adiacens	14331.9	68630.6	66354.9	66247.1	17020.6	69274.6	17111.9	65628.9	67477.9	68379.9	63517.2	59637.8	16505.2	66753.5	22593.4	16919.5	17651.8	65413.1	66263.2	64994.1	67696.7	11222.7	58745.2	69318.2	40557	69060.8	69577	71189.1	70111.8	24298.5	64938.8	70112.4	0.0425013	0.254953
316	k__Bacteria	p__Firmicutes	c__Clostridia	o__Clostridiales	f__Lachnospiraceae	g__unclassified	s__unclassified	4690.58	27903.6	10479.8	52146.4	5612.17	4173.92	4518.08	27529.7	3680	5497.92	6461.17	2040.83	2462.92	2761.17	3850.17	45131.6	5185.67	5370.92	3628.92	47109.9	55508	3651.67	54034.4	14771.7	5380.83	7369.92	3397.5	6675.17	7910.5	14284.9	9288.58	6324.83	0.0428361	0.254953
185	k__Bacteria	p__Proteobacteria	c__Gammaproteobacteria	o__Pseudomonadales	f__Moraxellaceae	g__Acinetobacter	s__unclassified	5678.76	3515.24	5445.82	1920.06	8165.76	4711.53	5630.06	2280.06	3772.88	4887	3649.06	2398.94	3036.94	2633.06	13394.2	3242.59	11226	58590.4	62745.1	64138.5	60549.1	63978.5	56476.9	4565.82	14534.5	2829	2221.53	6732.82	4070.59	11001.4	3748	5772.88	0.0430156	0.254953
495	k__Bacteria	p__Proteobacteria	c__Alphaproteobacteria	o__Sphingomonadales	f__Sphingomonadaceae	g__Sphingopyxis	s__Sphingopyxis_macrogoltabida	17150.1	10379.3	6850.43	7516.14	18433.1	12935.7	12132.4	51351.7	10063	5202.71	22734.3	6607.29	22878	15219.3	14424	54174.4	22713.4	52357.3	67438.3	54885.3	60903.6	70146.3	54085.4	11397.9	11653.4	9921	8927.86	30225.9	10192.3	11835.4	11930.1	55832.4	0.0430956	0.254953
1078	k__Bacteria	p__Firmicutes	c__Clostridia	o__Clostridiales	f__Lachnospiraceae	g__Coprococcus	s__unclassified	55859.6	58428.9	57467.3	58555.6	22145.9	10525.9	11077.4	51982.1	9819.86	57946.3	60349.3	4960.71	7150.57	55025.6	11935.3	61077.4	13973.3	46395.1	7934.14	62276.1	61359	21932.6	59759	62453.9	10095.3	57229.7	56106.1	11705.1	59580.3	43258.7	31251.3	34390.7	0.0435436	0.254953
1095	k__Bacteria	p__Bacteroidetes	c__Bacteroidia	o__Bacteroidales	f__RikenellaceaeII	g__unclassified	s__unclassified	54688	53030	63392.6	52852.4	60486.9	50304	57392.2	48042.6	53732.6	52207	54834.1	55618.2	52967.5	50267.2	65260.9	59862	58779	51172.8	54795.9	60603.2	45713.9	58306	46494.4	50489.6	62252.8	51674.4	50018.2	59114.6	53391.4	65197.8	58336.1	56919	0.0435514	0.254953
1099	k__Bacteria	p__Bacteroidetes	c__Bacteroidia	o__Bacteroidales	f__RikenellaceaeII	g__unclassified	s__unclassified	41380.7	42915	25511.6	44380.9	46164.9	4583.44	47660.1	40851.8	33075	46773.8	10406.1	6517	37796.7	46435.7	10644.2	16504.2	6449.22	57711.6	21272.6	29888.4	45088.3	33724.4	45801.8	51847.6	14762	37340.2	11022.4	8999.22	52879	15197.4	8056.33	12646.9	0.0438271	0.254953
675	k__Bacteria	p__Firmicutes	c__Clostridia	o__Clostridiales	f__Lachnospiraceae	g__unclassified	s__unclassified	64394.6	61696.2	57250	63856.2	64399.2	67635.4	66805.6	63371.6	67441.4	61852.2	66622.6	67008.4	64359.4	64156.9	70844.4	62536.5	69544.8	68753.6	64730.8	59512.4	62106.5	66318.1	64923.4	64579	67276.6	64037.4	66441.1	69278.6	67538.6	71029.8	69048.8	67232.8	0.0438425	0.254953
123	k__Bacteria	p__Proteobacteria	c__Betaproteobacteria	o__Rhodocyclales	f__Rhodocyclaceae	g__unclassified	s__unclassified	4306.18	5888.06	6937.76	4413.53	8620.29	4236.06	6856	4121.47	5539.35	5125.12	4510.59	4744.82	3401.53	3910.82	13050.2	4261.29	9969.35	40363.9	55813.3	60713.7	42301	63639.1	32037.2	5440.82	10086.4	6537.94	4533.82	8788.53	6669	10955.4	7467	11754.2	0.0441112	0.254953
155	k__Bacteria	p__Bacteroidetes	c__Bacteroidia	o__Bacteroidales	f__Prevotellaceae	g__Prevotella	s__unclassified	4213.56	4762.06	8997.06	2488.22	7140.56	4440.67	5106.11	3076.67	7227.17	5501.83	5326.78	3216.78	3463.83	3508.06	12338.3	4039.17	6705.61	53222.7	55094.1	59422.8	48173.1	52306.8	53935.6	4458.22	7781.72	4434.22	3617.61	6940.67	4787.72	12776.6	5889.06	7468.33	0.0443452	0.254953
323	k__Bacteria	p__Firmicutes	c__Clostridia	o__Clostridiales	f__Ruminococcaceae	g__Faecalibacterium	s__unclassified	65441	70132.9	65576.3	70105.3	66527	66901.1	69669.5	68694.9	67691.2	69111.1	65905.2	65443.6	69794.5	68593.5	40981.8	66021.1	67996.2	62113.9	70096.4	68334.4	69055.5	68403.4	70719.5	69557.9	70162.5	70195.4	69952.8	62545.1	64260.6	39752.7	68316.3	69572.9	0.0445099	0.254953
26	k__Bacteria	p__Firmicutes	c__Clostridia	o__Clostridiales	f__Lachnospiraceae	g__unclassified	s__unclassified	4387.18	5605.14	8057.56	3995.71	8463.63	3645.21	6224.93	3277.82	7080.95	5117.65	5395.97	4264.39	3382.4	2956.96	11471.6	4112.27	9100.65	54125.1	55933.9	60656.6	49208.8	53174	54924.7	5311.76	11210.1	4992.64	3883.62	7475.22	5798.27	12444.5	6702.94	8262.42	0.0445633	0.254953
1231	k__Bacteria	p__Proteobacteria	c__Gammaproteobacteria	o__Pseudomonadales	f__Pseudomonadaceae	g__Pseudomonas	s__unclassified	12115.8	4411.88	21310.4	9573	26372.1	41260.5	17750.4	8074.88	11021.2	11179.9	14295.8	11307.5	10263.5	10460.4	63882.8	14093.6	21812.5	11214.2	6072.5	10745.6	9529.25	26593.4	6659.25	8719.62	39953.6	11913.6	13799.5	25200.6	13594	63589.2	15523.1	21496.5	0.0447024	0.254953
932	k__Bacteria	p__Proteobacteria	c__unclassified	o__unclassified	f__unclassified	g__unclassified	s__unclassified	47449.6	49808.8	58165.1	48448	55278.1	46164.6	49515.4	46193.6	49054	47998.2	50718.4	52988.1	47408.6	45339.1	62887.5	54327.4	44524.9	14245.9	30791.5	39847.4	26894.8	41861.1	23841.6	48486.1	53868.9	49604.5	48453.6	46706.5	42538.4	62916.4	47739.8	46079.2	0.0447464	0.254953
736	k__Bacteria	p__Firmicutes	c__Clostridia	o__Clostridiales	f__Lachnospiraceae	g__unclassified	s__unclassified	59000.7	55599.6	46424	57108	34252.2	64956.9	55674.8	60638.3	56179.2	55697	56143.2	47998.8	57057.1	56703.8	18585.8	40917.6	25731.5	64994.4	59411.7	58391	60983.5	49790	59769.3	62875	29078.5	57621.1	56568.9	57117.7	66530.8	26659.9	51483.4	36899.5	0.0448026	0.254953
328	k__Bacteria	p__Firmicutes	c__Clostridia	o__Clostridiales	f__Veillonellaceae	g__Veillonella	s__unclassified	53920	46308	30155.7	50459.9	24011.8	61609.9	48735.8	53523.7	48741.9	46765.6	45607.4	32242.9	50706.7	50360	15864	16668.9	11961.9	62163.5	52371.8	50176.5	55514.5	38523.8	52108.2	58252	10338.8	50786.7	48616.7	50239.2	64034.3	13376	44281.1	11750.7	0.0451957	0.255031
107	k__Bacteria	p__Proteobacteria	c__Betaproteobacteria	o__Burkholderiales	f__Comamonadaceae	g__Comamonas	s__unclassified	4313.53	4241	6546.13	5751.47	7849.93	8563.47	6858.73	2327.47	4968.33	3355.53	4387.73	3467	5652.2	2773.13	11623.4	3639.33	9319.27	56494.1	62824.5	54047.9	60258.1	66330.1	51494.1	3372.27	7879.53	5090.2	2720.6	5208.4	4285.33	10361.1	4399.33	5527.27	0.0452183	0.255031
41	k__Bacteria	p__Proteobacteria	c__Betaproteobacteria	o__Rhodocyclales	f__Rhodocyclaceae	g__unclassified	s__unclassified	3406.22	3362.11	6393.11	3384.61	9078.28	2693.72	5134.33	3262.94	5641.06	3045.22	4450.33	1982.06	2559.83	2600.06	11428.1	1936.22	5990.61	28742.3	50383.5	57414	40428.7	63109.7	21835.9	3494.94	8241.22	3564.89	2881.56	6126.89	3969.72	9424.83	3871.06	4466.11	0.0457674	0.256986
21	k__Bacteria	p__Firmicutes	c__Clostridia	o__Clostridiales	f__Lachnospiraceae	g__unclassified	s__unclassified	4991.73	5267.82	9794.24	4668.77	9517.19	5180.85	7182.53	3984.88	7502.49	5891.79	6434.71	5379.56	4403.58	4155.79	14701.4	5333.54	9030.67	55546.8	57189.1	61622	51081.8	54847.1	56062.8	5172.05	12271.8	6372.95	4442.36	7922.55	6669.1	13689	7813.13	9128.64	0.0465764	0.257523
409	k__Bacteria	p__Firmicutes	c__Clostridia	o__Clostridiales	f__Lachnospiraceae	g__unclassified	s__unclassified	6657.31	5563.85	11778.3	4467.92	12630.8	5928.38	9280.46	5202.31	6739.08	6330.46	7651.38	5129.69	4234.62	5655.85	16031.7	6512.31	10010.5	62166.9	63280.9	66107.5	59184.8	61995.6	62511.6	6700	15271.2	6147.77	6467.54	12044.5	8192.69	11744.1	9203.38	13552.3	0.0465778	0.257523
798	k__Bacteria	p__Firmicutes	c__Clostridia	o__Clostridiales	f__Ruminococcaceae	g__unclassified	s__unclassified	2768.4	4202.9	5570.2	4896.5	57120.3	19609.5	47519.6	5328.9	17180.7	4273.5	13485.6	7543.7	3147.1	3780.3	8505.2	6816.8	54807.5	6197.8	4661	6795.5	9169.3	14734.8	7289.8	19294.7	64370.6	4019.9	7052.5	20994.6	16859.5	9452.4	5769.6	8989.2	0.0467599	0.257523
47	k__Bacteria	p__Firmicutes	c__Clostridia	o__Clostridiales	f__Lachnospiraceae	g__unclassified	s__unclassified	4931	4461.68	8448.14	4369.36	8947.14	4577.14	6917.55	2894.95	6895.05	5042.68	6305.95	4497.36	3624.32	3297.73	11458.9	4912.55	9253.55	54374.4	56493.5	61190.4	49316.5	53441.5	55884.1	5071.18	10791	3943.05	3749.95	7255.73	5306.32	13614	6532.55	6674.05	0.0468858	0.257523
161	k__Bacteria	p__Bacteroidetes	c__Bacteroidia	o__Bacteroidales	f__Prevotellaceae	g__Prevotella	s__unclassified	69198.9	68063.2	65876.6	68749.6	68191.8	67170.4	17075.4	69454.3	66738.2	69535.3	61402.8	59558.9	69445.3	70227.8	41010.2	66486.8	21402.4	64664.9	68429	67873.6	69839.6	59857.6	69221.1	70775.2	28698.1	68743.3	63601.1	20400.6	69932.8	44846.6	58573.8	60874	0.0469777	0.257523
1069	k__Bacteria	p__Firmicutes	c__Clostridia	o__Clostridiales	f__Veillonellaceae	g__Veillonella	s__unclassified	55248.7	53051.7	47125.9	54342.4	40034.4	60028.3	3407.71	56710.6	50521.7	53009.3	56422.9	38360.6	52334	52059.3	12748	29166.1	4380	52752	50950.4	49863.3	54558.4	48476.3	41031.7	61487.1	9220.29	54799	53363.6	58265.9	63526	16293.3	34982.4	17523.3	0.0472766	0.257523
1148	k__Bacteria	p__Firmicutes	c__Clostridia	o__Clostridiales	f__Veillonellaceae	g__Veillonella	s__unclassified	53281.6	55262.3	47116.1	53854.4	24595.4	62294.1	43007.4	56325.2	50519	51919	54586.6	39327.4	52434.7	51790.9	9375.56	31273.1	7097.44	61006.3	54497.9	54749.1	55838.4	41528.6	53393.8	60052.1	11456.2	54174.6	54220.6	55531.2	63979.4	12923.3	44025.8	7029.56	0.0472836	0.257523
449	k__Bacteria	p__Proteobacteria	c__Gammaproteobacteria	o__Pseudomonadales	f__Moraxellaceae	g__Acinetobacter	s__unclassified	49375.4	42645.1	53875.6	48331.8	58133.7	59107.7	55364.8	41333.9	47076.3	45364.2	57518.8	47789.4	48767	44967.4	69074.8	50666.1	60624.2	52292.4	50476.4	48703.7	48064.2	63334.6	49436	43461.8	67703.1	39699.2	44072.6	56429.7	43568.6	69373.7	53025.7	53683	0.0475366	0.257703
645	k__Bacteria	p__Proteobacteria	c__Gammaproteobacteria	o__unclassified	f__unclassified	g__unclassified	s__unclassified	53464	63593.6	55915.1	59438.7	56113.1	58585.9	61049.9	60449.6	58978.3	60296.4	56740.7	51620.6	58496.6	56457.6	19012.9	55885.7	53251.6	50883.3	63515	60141.6	55551.4	57029.9	66134	62897.1	57596.7	62679.6	64422.9	54426.7	53547.6	22856	60974.3	61797	0.0477228	0.257703
517	k__Bacteria	p__Bacteroidetes	c__Bacteroidia	o__Bacteroidales	f__Prevotellaceae	g__Prevotella	s__unclassified	68066.5	66685.6	67944.1	66936.4	65203	67412.8	24812.6	66480.8	65812.6	68009.1	66183.8	63151.9	66029.1	67444.9	29520.2	67500.9	21195	68220	69132.9	69193.1	69191.6	69249.9	67458.4	67524.4	50990.6	66950.4	64116.1	27559.2	67593.6	38278.5	65469.2	55525.5	0.0490017	0.263139
40	k__Bacteria	p__Bacteroidetes	c__Bacteroidia	o__Bacteroidales	f__RikenellaceaeII	g__unclassified	s__unclassified	4194.75	6034.11	8516.39	5299.68	11924.6	4758.86	8681.68	4431.89	6701.18	4855.39	5902.04	6384.21	4668.96	4140	15826.9	5806.04	9600.89	54906.7	56749.2	60636.5	50208.6	54428.6	55489.9	5447.11	13550	6553.79	5746.89	9832.54	7289.57	14197.3	9450.86	11391.9	0.0491442	0.263139
